# Supplementary material for: A novel role for Friend of GATA1 (FOG-1) in regulating cholesterol transport in murine erythropoiesis
Source: PLoS Genet. 2025 Mar 6;21(3):e1011617. doi: 10.1371/journal.pgen.1011617 (PMC11913303; doi:10.1371/journal.pgen.1011617)
Supplement: S1 File — (XLSX) [file pgen.1011617.s001.xlsx]

## Sheet: Counts Matrix of DEGs
	WT_NON_1	WT_NON_2	WT_NON_3	WT_IND_1	WT_IND_2	WT_IND_3	D3_NON_1	D3_NON_2	D3_NON_3	C8_NON_1	C8_NON_2	C8_NON_3	D3_IND_1	D3_IND_2	D3_IND_3	C8_IND_1	C8_IND_3	padj	log2FoldChange	pvalue	stat	foldChange	log10padj
0610009B22Rik	889	890	1063	919	1154	1203	819	798	455	809	1332	895	1001	969	1049	1243	1291	0.491255	-0.200949	0.458852	1.55806	0.869978	0.308693
0610010K14Rik	1496	1532	2544	1624	1952	1913	1093	996	1089	1095	1705	1121	1611	1692	1942	2027	1979	0.00600797	-0.460729	0.00389463	11.0963	0.726619	2.22127
0610030E20Rik	2894	3101	3226	3518	4755	4618	4437	4176	2547	2144	3419	2232	4582	4550	5882	4969	5014	0.000138921	-0.0354435	6.93147e-05	19.1537	0.975732	3.85723
1110004F10Rik	5195	5416	6709	5726	7076	6934	6362	6253	6116	4372	6886	4337	9110	8363	9218	7362	7693	0.244216	0.0117495	0.214214	3.08156	1.00818	0.612226
1110038F14Rik	906	922	1010	1041	1259	1267	1051	1033	959	597	1081	672	1636	1585	1869	1282	1359	3.42347e-05	-0.0103068	1.56986e-05	22.1239	0.992881	4.46553
1110059E24Rik	1361	1428	1504	756	960	937	1493	1518	1393	1413	2114	1276	1406	1289	1418	1261	1364	7.43792e-18	0.206106	9.28675e-19	83.0411	1.15357	17.1285
1110059G10Rik	589	657	705	756	953	942	751	715	730	461	696	426	944	1021	1148	812	943	0.00249183	-0.109441	0.00150923	12.9923	0.926947	2.60348
1110065P20Rik	567	610	657	533	566	596	708	807	563	409	663	442	838	852	996	773	798	0.39828	0.110115	0.36471	2.01731	1.07931	0.399812
1600012H06Rik	420	442	429	846	1106	1103	491	438	271	324	497	299	1082	1067	1184	945	992	5.26591e-59	-0.21446	7.0373e-61	277.013	0.861869	58.2785
1600014C10Rik	1438	1504	1200	858	958	953	1336	1174	755	752	1209	775	1949	1666	1829	1492	1462	0.990382	-0.00765681	0.989721	0.0206653	0.994707	0.00419713
1700010I14Rik	108	96	155	47	68	65	141	132	148	80	160	91	69	80	77	62	66	3.60193e-16	0.00898233	5.2296e-17	74.9792	1.00625	15.4435
1700012D01Rik	1954	2203	2552	2218	3148	3135	2981	2738	1824	2299	3846	2191	3572	3156	3778	3335	3307	0.50911	0.111476	0.477376	1.4789	1.08033	0.293188
1700017B05Rik	5251	5597	4362	2539	3314	3201	9834	9108	6829	1709	2981	1857	10170	8921	10995	3002	2783	0.468409	0.430165	0.435769	1.66129	1.34739	0.329375
1700025G04Rik	415	431	192	215	226	233	159	175	125	42	67	56	35	24	33	23	25	2.48802e-16	-2.56759	3.57908e-17	75.7377	0.168686	15.6041
1700029J07Rik	83	113	132	76	137	140	132	105	99	82	118	46	136	241	323	468	486	0.00117893	0.455719	0.000675554	14.6	1.37147	2.92851
1700030K09Rik	659	717	693	496	641	668	945	880	617	646	961	539	846	751	846	798	858	1.74761e-09	0.141853	4.81777e-10	42.9071	1.10332	8.75756
1700037C18Rik	27	43	59	53	88	55	63	35	57	44	66	49	84	80	81	126	114	0.0426517	0.292801	0.0323307	6.86347	1.22502	1.37006
1700066M21Rik	653	645	661	496	666	646	750	825	675	747	1102	637	877	749	879	981	1119	0.00255094	0.299965	0.00154844	12.941	1.23111	2.5933
1700088E04Rik	117	96	119	232	302	292	147	146	87	165	261	168	243	243	292	342	368	0.00455019	0.181571	0.00288839	11.6941	1.13412	2.34197
1700109H08Rik	69	96	59	75	124	100	63	61	42	44	67	49	65	82	170	251	239	0.0108947	-0.039824	0.00740768	9.81048	0.972774	1.96279
1700123O20Rik	1915	2024	1715	2495	2851	2954	2120	2103	1304	1017	1733	1101	3673	3167	3587	2531	2603	1.73311e-10	-0.224985	4.31789e-11	47.7313	0.855604	9.76117
1810009A15Rik	1128	1090	1364	1612	2029	1915	1261	1218	984	963	1692	1078	1989	1801	2050	1755	1897	0.000221163	-0.129549	0.000113706	18.1638	0.914117	3.65529
1810024B03Rik	136	109	134	130	121	133	171	144	126	63	99	62	217	223	208	123	147	0.575844	-0.0222067	0.545898	1.21064	0.984725	0.239695
1810030O07Rik	4262	4459	4017	4320	5220	5386	4768	4482	3625	3181	4828	2971	6811	5959	6923	6557	6671	7.31231e-09	-0.00408482	2.1675e-09	39.8994	0.997173	8.13595
1810037I17Rik	2254	2225	2136	3157	3889	3862	2609	2575	1684	1189	1836	1193	3405	3054	3435	1644	1816	0.000304232	-0.525132	0.000159667	17.4848	0.694895	3.51679
1810055G02Rik	1022	1026	1010	1003	1319	1291	1434	1337	790	743	1215	756	2161	2172	2406	1700	1675	6.01874e-06	0.217809	2.49747e-06	25.8005	1.16297	5.22049
2010315B03Rik	193	206	225	266	356	387	319	304	284	214	373	216	354	336	396	367	379	0.224652	0.128989	0.195488	3.26452	1.09353	0.64849
2210016L21Rik	1951	1989	1967	1641	2078	1967	1663	1606	1182	1049	1669	936	2417	2390	2627	2235	2453	0.000275741	-0.270972	0.000143661	17.6961	0.828761	3.5595
2210408I21Rik	303	354	304	455	567	521	362	324	204	407	564	370	780	743	838	861	894	4.33018e-05	0.308253	2.00967e-05	21.6299	1.23821	4.36349
2210416O15Rik	555	595	562	410	553	525	1597	1429	1316	394	706	425	1331	1257	1726	1397	1345	0.000113327	0.948509	5.59604e-05	19.5817	1.92988	3.94567
2210418O10Rik	1814	1887	1930	536	668	672	5807	5495	3451	2232	3284	1906	1964	1618	1961	1425	1468	8.44861e-43	1.0198	2.25006e-44	201.006	2.02764	42.0732
2300009A05Rik	343	354	380	263	280	322	329	423	253	170	313	225	300	320	466	355	334	0.0455087	-0.190436	0.0347175	6.72102	0.876341	1.34191
2310009B15Rik	206	196	242	241	318	293	251	228	193	293	495	301	290	293	356	502	455	0.36482	0.300829	0.331319	2.20935	1.23185	0.437922
2310011J03Rik	1564	1694	1551	2862	3361	3433	2000	1840	1355	1120	1788	1204	3578	3384	3743	2735	2685	3.70671e-24	-0.184979	2.86601e-25	113.023	0.879662	23.431
2310022A10Rik	1540	1670	1745	1164	1477	1496	1668	1551	1073	1045	1725	1082	1933	1719	2058	1699	1699	0.0421368	-0.106972	0.0318922	6.89079	0.928535	1.37534
2310022B05Rik	1480	1624	1758	3689	4448	4448	2683	2450	1902	1953	3141	1899	4246	4004	4456	3673	3731	3.26339e-06	0.0697025	1.30585e-06	27.0973	1.0495	5.48633
2310033P09Rik	842	861	903	1429	1798	1817	578	593	408	556	1019	538	1242	1246	1650	1973	1986	1.46538e-11	-0.425908	3.28018e-12	52.8862	0.74437	10.8341
2310039H08Rik	1349	1539	1556	773	1000	880	1701	1755	1419	724	1341	800	865	959	982	792	744	1.8475e-17	-0.280394	2.38257e-18	81.1567	0.823366	16.7334
2310057M21Rik	843	838	931	664	874	854	1101	1105	840	593	1041	591	1055	972	1288	1036	1086	0.018442	0.064187	0.0130305	8.68092	1.0455	1.73419
2310061I04Rik	1544	1725	1630	1104	1405	1413	2157	2137	1475	977	1661	1062	2052	2146	2659	2335	2324	0.175813	0.200372	0.149683	3.79848	1.14899	0.754949
2410002F23Rik	5118	5647	5386	2702	3759	3712	5157	5118	4455	2437	4179	2554	5305	6046	7297	7665	7731	0.910752	0.0759044	0.902927	0.204226	1.05402	0.0406
2410004B18Rik	996	1075	1061	908	1149	1085	1330	1337	1289	528	918	565	952	926	1105	682	653	0.00716752	-0.345585	0.00471198	10.7153	0.786989	2.14463
2510002D24Rik	632	586	645	511	647	600	649	597	455	351	662	422	694	719	928	880	864	0.534422	-0.0544589	0.50361	1.37191	0.962956	0.272116
2510039O18Rik	2473	2576	2666	3501	4090	4145	3292	3294	2331	1587	2522	1571	5258	5006	5802	3941	3846	5.27268e-09	-0.07004	1.53258e-09	40.5926	0.952612	8.27797
2610008E11Rik	417	441	619	1056	1411	1470	323	300	368	230	307	196	1037	917	1169	844	934	2.96516e-49	-0.74728	6.00052e-51	231.28	0.595726	48.528
2610044O15Rik8	791	810	735	673	842	856	1002	793	655	512	754	409	921	831	964	779	839	0.0298453	-0.189441	0.0219367	7.63919	0.876945	1.52512
2610318N02Rik	435	482	705	188	272	265	338	298	485	228	446	281	332	399	418	252	254	4.29619e-05	-0.266044	1.99226e-05	21.6473	0.831597	4.36692
2700049A03Rik	963	990	917	736	1062	1077	1335	1238	800	941	1527	873	1074	975	1208	1301	1208	0.0046138	0.0971033	0.00293229	11.6639	1.06962	2.33594
2700062C07Rik	1147	1151	1262	957	1124	1195	1093	1008	1000	741	1095	670	1318	1235	1467	1163	1194	0.0012062	-0.220381	0.000692678	14.5499	0.858339	2.91858
2700097O09Rik	594	579	608	574	835	794	630	653	502	554	949	591	816	947	1203	1399	1524	0.0104268	0.257754	0.00705871	9.90699	1.19562	1.98185
2810004N23Rik	3294	3646	4016	2554	3201	3300	4288	4108	3496	2950	4601	2809	5256	4903	5825	5692	5828	0.00424819	0.277772	0.00268127	11.8429	1.21232	2.3718
2810021J22Rik	664	786	769	904	1269	1236	705	685	522	714	1024	605	967	914	1208	1763	1888	0.0102836	-0.0415052	0.00695191	9.93748	0.971641	1.98786
2810025M15Rik	3266	3406	3019	1241	1447	1462	2646	2428	2269	3007	4504	3125	1708	1608	1785	2336	2584	2.55403e-11	0.0756159	5.89505e-12	51.7138	1.05381	10.5928
3110009E18Rik	192	189	232	298	348	358	194	177	161	238	382	287	371	388	454	525	545	0.020449	0.21172	0.0145911	8.45469	1.15807	1.68933
3110040N11Rik	562	592	570	824	959	978	761	634	479	365	621	367	1133	978	1140	990	1045	2.93748e-23	-0.115585	2.44229e-24	108.738	0.923008	22.532
3110082I17Rik	858	939	1043	322	435	401	994	963	741	779	1487	936	1055	945	1168	1579	1575	0.00130239	0.672989	0.000752392	14.3845	1.59437	2.88526
3830403N18Rik	5966	6330	6528	7281	7995	8431	7007	6583	7051	4461	6763	3913	9042	7865	8824	5379	6055	0.112918	-0.241699	0.0925998	4.75894	0.845749	0.947238
3830406C13Rik	407	395	488	521	643	646	595	565	323	448	727	470	705	634	818	785	895	0.0974091	0.1603	0.0788404	5.08066	1.11752	1.0114
4833420G17Rik	1208	1284	1332	1418	1948	1998	1418	1403	1570	903	1356	797	1627	1863	2490	1937	2131	0.00464973	-0.0864511	0.0029569	11.6472	0.941837	2.33257
4833439L19Rik	4140	4545	4635	5690	6901	6827	4981	4614	3980	2524	3963	2539	8997	8271	9248	6636	6615	1.70048e-12	-0.139068	3.47206e-13	57.3777	0.908105	11.7694
4921507P07Rik	203	210	84	10	13	21	257	258	187	144	196	117	89	104	115	92	88	3.84905e-10	1.08482	9.94595e-11	46.0625	2.12111	9.41465
4921524J17Rik	896	828	773	645	765	789	991	975	1012	874	1343	816	1067	991	1226	1049	1073	1.57548e-06	0.265572	6.06371e-07	28.6315	1.20211	5.80259
4930430F08Rik	701	730	653	382	544	520	822	809	507	451	740	416	788	723	867	675	743	0.00316382	0.0713845	0.00195398	12.4758	1.05072	2.49979
4930453N24Rik	2081	2157	1744	2050	2481	2449	2522	2356	1898	1582	2485	1457	3044	2827	3397	2705	2727	0.0688625	0.0268631	0.0543157	5.82588	1.01879	1.16202
4930503L19Rik	664	764	773	587	932	904	1300	1263	1101	705	1143	628	1133	1233	1577	1003	1122	0.000342188	0.376591	0.000180989	17.2342	1.29827	3.46574
4930522L14Rik	380	400	330	174	231	222	376	333	262	335	472	246	264	218	275	269	285	4.67063e-15	-0.05804	7.57484e-16	69.6331	0.960568	14.3306
4930579G24Rik	842	942	757	431	511	572	1064	1002	518	603	897	609	835	726	821	476	550	5.96208e-08	-0.0114262	1.96346e-08	35.4919	0.992111	7.2246
4931406C07Rik	3804	3956	4264	3946	4655	4744	6479	5866	4869	3994	6395	3868	7592	6761	7511	7607	7499	2.15597e-23	0.401869	1.7843e-24	109.366	1.32122	22.6664
4931414P19Rik	347	347	269	292	360	344	489	479	264	472	843	447	518	467	506	598	557	0.00347752	0.505122	0.00215934	12.2759	1.41924	2.45873
ENSMUSG00000020807	1751	1870	1650	1314	1601	1784	1217	1049	782	1575	2438	1391	1065	1037	1320	2384	2283	0.309682	-0.265085	0.277549	2.56351	0.832149	0.509084
ENSMUSG00000107877	100	130	58	81	345	151	122	172	72	94	170	105	140	106	115	231	368	0.354192	0.0488253	0.320923	2.27311	1.03442	0.450761
4933434E20Rik	6151	6520	6097	6223	7637	7517	8023	7770	6116	6104	9127	5771	11104	10511	11638	10449	11155	1.97988e-08	0.254813	6.19893e-09	37.7978	1.19318	7.70336
5031439G07Rik	2796	3008	2806	3998	5028	5023	3190	3039	1980	1728	2969	1709	7824	6740	7657	5641	5457	5.07591e-24	-0.0413662	3.98766e-25	112.363	0.971734	23.2945
5430403G16Rik	222	190	200	104	93	111	164	160	119	149	222	138	115	110	136	122	135	5.55532e-12	-0.216916	1.18891e-12	54.916	0.860403	11.2553
5730455P16Rik	1479	1522	1610	1713	2482	2388	1830	1770	1764	1258	1951	1124	3356	2995	3631	2562	2594	9.2921e-11	0.114879	2.25561e-11	49.03	1.08288	10.0319
6030458C11Rik	3090	3343	3847	4903	6729	6844	6343	6192	4330	3487	5816	3636	8388	7707	9642	7281	7210	1.91e-08	0.300546	5.9692e-09	37.8733	1.23161	7.71897
6030468B19Rik	66	46	40	286	379	466	114	120	87	96	114	76	155	158	188	187	167	0.000186236	-0.357753	9.47712e-05	18.5281	0.780379	3.72994
6030498E09Rik	101	118	120	111	128	110	380	354	368	191	298	180	588	528	565	359	437	8.08207e-24	1.5651	6.45732e-25	111.399	2.95898	23.0925
6330549D23Rik	327	340	316	617	812	795	376	369	246	289	492	283	778	740	768	764	762	7.12588e-20	-0.107248	7.58434e-21	92.6564	0.928358	19.1472
6430548M08Rik	757	845	800	641	797	783	1312	1156	818	923	1379	862	1586	1560	1824	1766	1870	1.10752e-11	0.657015	2.44319e-12	53.4754	1.57682	10.9556
6430550D23Rik	80	94	84	37	66	60	64	64	53	61	77	38	67	67	88	95	108	0.422453	-0.115804	0.388862	1.88906	0.922868	0.374221
6430571L13Rik	110	102	89	68	89	77	62	59	42	51	69	44	37	23	37	62	65	1.92515e-07	-0.983678	6.67076e-08	33.0459	0.505689	6.71554
6720489N17Rik	128	152	156	83	104	121	69	59	42	114	166	98	68	78	89	119	150	0.0743411	-0.475838	0.0589279	5.66288	0.719049	1.12877
8030462N17Rik	1541	1575	1239	2295	3132	3200	2500	2204	2020	1212	1950	1165	3352	3193	3725	2739	2828	4.8446e-06	0.0775098	1.98436e-06	26.2604	1.0552	5.31474
9030025P20Rik	865	886	898	938	1380	1360	735	680	585	410	732	416	934	1152	1511	1522	1545	2.67815e-10	-0.389493	6.80019e-11	46.823	0.763398	9.57217
9130019O22Rik	204	228	187	218	257	248	296	309	185	171	228	148	332	261	310	253	209	0.947531	-0.020553	0.94328	0.116784	0.985855	0.0234065
9130023H24Rik	75	114	138	262	415	432	169	170	164	83	158	83	348	383	478	307	378	5.44495e-15	0.0130366	8.9138e-16	69.3075	1.00908	14.264
9130401M01Rik	1959	2009	2104	1094	1222	1288	2007	1879	1330	1155	1887	1127	2412	2316	2505	2184	2312	0.364358	0.0902332	0.33076	2.21272	1.06454	0.438471
9430015G10Rik	1693	1949	2521	1369	1896	2009	2101	1933	1493	1183	1816	1045	2101	2501	2825	2594	2647	0.661915	-0.0916538	0.636073	0.904884	0.938446	0.179198
9430038I01Rik	272	285	263	129	132	121	285	279	243	216	336	230	180	147	177	172	206	2.74704e-27	0.0482487	1.75689e-28	127.818	1.03401	26.5611
9530068E07Rik	5411	5676	5778	6520	8059	8061	4758	4480	3543	4099	6760	4069	8242	7628	8373	8641	8891	3.41548e-06	-0.216674	1.36997e-06	27.0014	0.860547	5.46655
9930012K11Rik	240	208	179	115	132	147	167	176	93	105	180	80	207	205	224	185	196	0.294597	-0.217552	0.262932	2.67172	0.860023	0.530772
9930021J03Rik	6906	7662	6968	6780	10002	9618	9801	9331	6759	5751	9212	5438	11807	10044	12193	9624	9225	0.237406	0.0279272	0.207742	3.14292	1.01955	0.624508
9930104L06Rik	957	1006	999	1065	1513	1461	1259	1105	1062	674	1091	630	1632	1807	2631	2722	2877	2.90136e-07	0.21511	1.02334e-07	32.19	1.16079	6.5374
A130010J15Rik	438	451	400	235	299	326	604	540	350	599	1026	655	391	349	421	591	607	2.21704e-06	0.500586	8.70434e-07	27.9085	1.41479	5.65423
A430005L14Rik	1234	1352	1867	1760	2135	2101	1291	1186	1012	971	1534	956	2572	2603	2749	2130	2157	6.76998e-09	-0.191417	1.99493e-09	40.0653	0.875745	8.16941
A630001G21Rik	570	614	445	307	413	444	493	494	335	459	732	476	269	294	337	751	763	0.087158	-0.0382649	0.0699028	5.3213	0.973825	1.05969
A630089N07Rik	156	145	140	44	103	67	204	201	69	85	157	105	129	123	144	192	166	0.0238806	0.287434	0.0172494	8.11996	1.22047	1.62195
A730008H23Rik	6698	7198	8997	6312	9703	9724	5992	5471	5188	5765	9354	5480	6318	6588	8115	12165	12545	0.319393	-0.233736	0.286924	2.49708	0.85043	0.495674
AA414768	45	33	48	126	145	151	346	320	221	114	177	108	402	372	405	167	170	3.16766e-05	1.48489	1.44595e-05	22.2883	2.79896	4.49926
Aaas	4137	4538	4565	2321	3053	3166	4725	4492	3920	3654	5756	3420	4020	3886	4646	4113	4239	2.44798e-22	0.108667	2.17084e-23	104.369	1.07823	21.6112
Aacs	3165	3387	3194	2552	3380	3153	5031	4772	3528	3838	6282	3750	2991	2693	3262	3643	3399	1.25239e-07	0.127237	4.27385e-08	33.9363	1.0922	6.90226
Aagab	1728	1864	2040	2814	3489	3527	2094	1915	1548	1203	1906	1134	4229	3992	4585	3576	3694	1.63936e-66	-0.116171	1.70571e-68	312.084	0.922633	65.7853
Aak1	4551	5003	5348	3885	5871	5595	6441	6393	4535	3478	6121	3470	6691	5442	6410	6033	5606	0.105906	-0.0240768	0.0863445	4.89882	0.98345	0.975078
Aamdc	659	695	693	787	833	828	586	587	519	516	845	432	1205	1130	1202	1054	1067	4.59649e-05	-0.0445897	2.14161e-05	21.5027	0.969566	4.33757
Aamp	5537	5945	5640	6521	7850	7794	7179	6890	5663	5999	10134	5962	9614	9020	10517	12639	12681	0.00308568	0.276933	0.00190219	12.5295	1.21162	2.51065
Aar2	2466	2715	2592	2420	2738	2797	3562	3212	2919	1464	2344	1440	3506	3165	3359	2493	2496	0.490282	-0.111173	0.457756	1.56284	0.925835	0.309554
Aars	10912	12865	24041	18359	25233	25106	18306	17023	22466	16064	26682	16344	27186	24334	28659	46920	44871	0.0314571	0.308032	0.0232024	7.527	1.23802	1.50228
Aars2	2232	2353	2319	1442	1777	1745	2233	2350	1681	1043	1938	1105	1774	1753	2145	2180	2135	0.000142045	-0.251611	7.10226e-05	19.105	0.839958	3.84757
Aarsd1	2307	2643	2864	1443	1837	1839	2604	2351	1836	1743	2762	1668	2648	2514	2840	2916	2996	0.0154671	0.0447511	0.0107986	9.05667	1.03151	1.81059
Aasdh	651	738	1010	681	957	968	817	759	697	671	1105	663	1048	1029	1215	1341	1343	0.468252	0.0735147	0.435578	1.66216	1.05228	0.32952
Aasdhppt	3117	3247	3302	3105	3917	3876	3617	3445	3120	3427	5148	2960	4253	3462	4071	4705	4986	0.540093	0.0636166	0.509314	1.34938	1.04508	0.267532
Aatf	7609	8178	8163	3867	4647	4729	10098	9498	8352	6921	11456	6578	10702	9235	10536	11224	11196	6.52102e-08	0.519171	2.15749e-08	35.3035	1.43313	7.18568
AB124611	10764	10427	7064	1132	1297	1168	2379	2118	1829	1188	1821	1123	817	808	919	470	537	2.68595e-47	-1.83912	5.76879e-49	222.148	0.279492	46.5709
Abat	2923	3195	2308	7052	9509	9174	3717	3272	3145	2523	4161	2403	5486	4981	5556	7321	7135	5.64528e-09	-0.311904	1.64573e-09	40.4502	0.805578	8.24831
Abca1	7141	7377	4807	1802	2432	2170	4342	3897	1891	1046	1755	1003	2349	1856	2298	2126	2038	2.96486e-08	-0.990294	9.47817e-09	36.9485	0.503375	7.528
Abca2	4722	5392	4843	3488	4904	4706	6272	5792	3915	3305	5558	3482	6031	5417	6591	6261	5758	0.0402319	0.0265737	0.030293	6.99368	1.01859	1.39543
Abca3	7578	8193	6809	4744	6183	6213	6148	5736	3612	2963	4672	2731	9777	8488	10236	7570	7222	0.0764032	-0.320576	0.0606791	5.60431	0.80075	1.11689
Abca4	534	552	697	1529	2011	2053	216	171	186	92	143	81	628	586	660	407	367	2.67485e-74	-2.07683	1.96605e-76	348.641	0.237034	73.5727
Abca5	351	362	386	449	713	616	1101	988	851	274	423	209	1648	1274	1725	833	852	0.0012014	0.762408	0.000689693	14.5585	1.69632	2.92031
Abca7	5341	6062	5415	5322	8213	7746	5854	5556	4658	3672	6054	3560	3763	4417	5755	5924	5956	0.000375872	-0.477199	0.000199812	17.0363	0.718371	3.42496
Abcb10	9961	10590	8481	54217	66340	67563	9495	8827	5582	4763	7476	4708	26381	23883	26913	20682	20824	2.57416e-44	-1.14266	6.41328e-46	208.121	0.452924	43.5894
Abcb4	6400	6916	5662	6385	8301	8254	9858	9380	7729	6718	10921	6498	11889	11242	13248	9184	9192	0.000162456	0.318461	8.18485e-05	18.8213	1.247	3.78926
Abcb6	2697	2960	2775	6075	7647	7799	669	559	525	1447	2267	1392	999	1484	1744	3610	4011	5.31647e-06	-1.55813	2.1883e-06	26.0648	0.339592	5.27438
Abcb7	2724	2976	2841	2372	3336	3171	3228	3133	2223	2392	3715	2233	3553	2702	3256	2736	2750	0.00255407	-0.14691	0.00155058	12.9383	0.903183	2.59277
Abcb8	3748	4466	4025	1651	2141	2007	6855	6376	5143	3038	5022	3103	3271	3429	4168	3375	3434	1.48954e-29	0.395735	8.34632e-31	138.517	1.31561	28.8269
Abcb9	118	106	162	843	1144	1089	60	70	73	53	74	50	468	442	556	433	530	1.3391e-145	-1.23186	1.66173e-148	680.549	0.425767	144.873
Abcc1	2223	2436	2117	1657	2253	2235	2470	2194	1954	1373	2169	1274	2377	2174	2775	2682	2458	0.0279667	-0.14327	0.0204544	7.77911	0.905465	1.55336
Abcc10	465	448	646	373	531	497	547	577	430	281	496	318	496	608	783	896	892	0.686027	0.0365916	0.660881	0.828364	1.02569	0.163659
Abcc5	4755	5125	3678	3767	5727	5434	5515	5194	3366	2385	3998	2353	6443	7189	9476	8722	9128	0.00234062	0.0459689	0.00141072	13.1273	1.03238	2.63067
Abcd1	833	914	856	668	897	879	793	767	407	570	938	595	1253	1067	1300	1175	1107	0.289899	-0.078484	0.258491	2.70579	0.947052	0.537753
Abcd3	4430	4659	4271	4394	5615	5747	5318	4958	3904	2305	3631	2091	6850	5768	6742	3950	3893	0.0523292	-0.282798	0.0403409	6.42078	0.821995	1.28126
Abcd4	723	786	675	291	365	383	538	492	356	422	651	362	569	595	719	887	1011	0.569087	0.024086	0.538883	1.23651	1.01684	0.244821
Abce1	14138	15130	14952	12075	15736	15793	17962	17307	13567	12660	19718	12334	23788	20167	23315	21352	21691	0.000161771	0.185986	8.14875e-05	18.8301	1.13759	3.7911
Abcf1	13060	13861	14125	11370	14820	14504	15914	14567	13799	8916	14685	8556	18623	16353	19180	17837	17312	0.954672	-0.0156756	0.951334	0.0997806	0.989193	0.020146
Abcf2	14914	15979	14888	7866	9333	9484	12968	12128	10404	7665	12362	7527	13394	12221	13667	13087	13254	0.00033183	-0.175048	0.000175038	17.301	0.885738	3.47908
Abcf3	3407	3602	3437	3063	3866	3927	4370	4107	3156	2357	3884	2224	5241	5090	5916	4517	4580	0.138193	0.0456045	0.11491	4.32721	1.03212	0.859513
Abcg1	8028	8060	6549	5961	6657	6087	827	787	605	627	910	593	931	853	946	1505	1472	2.08933e-94	-3.08348	8.57591e-97	442.404	0.117972	93.68
Abcg2	2141	2351	2356	11809	15198	15103	5191	4901	3802	2675	3919	2335	13139	12194	13893	9247	9549	3.65512e-18	0.0382632	4.46598e-19	84.5053	1.02688	17.4371
Abcg4	1690	1872	1722	2672	3632	3706	1861	1747	1152	2182	3499	2084	2345	2251	2716	3747	3815	0.223306	-0.0953004	0.194253	3.27719	0.936077	0.651099
Abhd10	382	438	390	367	443	491	600	548	302	306	480	304	636	605	722	439	486	0.772074	0.0729449	0.752396	0.568984	1.05186	0.112341
Abhd11	1184	1223	1141	777	1024	1032	1602	1498	1184	941	1455	964	1733	1999	2524	2564	2694	0.000749751	0.511634	0.000415884	15.5702	1.42566	3.12508
Abhd12	1589	1611	1932	2433	2809	2914	1782	1672	1499	1034	1579	963	3592	3339	3848	3318	3166	3.41106e-29	-0.126789	1.96341e-30	136.806	0.915868	28.4671
Abhd13	1492	1590	1495	1663	2237	2199	1956	1848	1633	1141	1748	1088	2830	2561	2976	2423	2546	8.18509e-12	0.0585905	1.78219e-12	54.1064	1.04145	11.087
Abhd14a	1422	1470	1155	296	345	359	1964	1963	1279	880	1566	1031	1536	1317	1587	1350	1419	1.77007e-06	0.830675	6.85149e-07	28.3873	1.77852	5.75201
Abhd14b	1352	1397	789	130	163	154	1284	1168	719	567	925	561	712	716	874	606	617	1.664e-05	0.532004	7.34474e-06	23.6431	1.44594	4.77885
Abhd15	141	177	149	154	224	215	172	180	102	132	187	137	270	262	336	190	191	0.116928	-0.00105366	0.0961429	4.68384	0.99927	0.93208
Abhd16a	4193	4550	5567	4499	5303	5408	5913	5730	5349	2778	4687	3026	7527	7340	8722	7124	7414	0.0732691	0.0927508	0.0580222	5.69386	1.0664	1.13508
Abhd17a	2558	2612	2942	3257	3696	3768	2993	3065	2464	1358	2133	1541	4660	4731	5540	3679	3808	1.83793e-05	-0.141037	8.17031e-06	23.43	0.906867	4.73567
Abhd17b	1043	1074	920	892	1080	1027	1483	1350	1231	1288	1965	1204	1408	1165	1424	1359	1415	4.63876e-06	0.31678	1.89164e-06	26.3561	1.24555	5.3336
Abhd17c	1373	1428	1424	1141	1332	1405	2873	2761	2181	1324	2240	1400	2678	2432	2773	2078	2166	1.2827e-12	0.582683	2.59086e-13	57.9632	1.49763	11.8919
Abhd18	209	187	188	165	254	218	736	714	414	314	466	271	327	339	456	301	279	3.26988e-08	0.819238	1.04907e-08	36.7456	1.76447	7.48547
Abhd2	2858	2947	2441	6188	8719	8416	4315	4016	3139	2888	4418	2836	7082	6115	7486	6088	6270	8.65531e-09	-0.0845316	2.59428e-09	39.5399	0.943091	8.06272
Abhd4	3240	3538	3610	5257	5828	5801	6282	5916	5112	3017	4875	2880	8696	7873	8844	5796	5979	0.000717856	0.246759	0.000396959	15.6634	1.18654	3.14396
Abhd5	2261	2275	2106	2735	3049	3110	3430	3236	3040	1815	2703	1669	4630	4111	4510	2647	2663	0.329247	0.123914	0.296467	2.43164	1.08969	0.482479
Abhd8	1453	1588	1672	1608	2060	1992	1701	1769	1149	946	1606	969	2665	2764	3294	2299	2242	1.54047e-06	-0.0336196	5.92306e-07	28.6785	0.976966	5.81235
Abi1	3815	3815	3766	4318	5590	5567	4797	4375	4343	3154	5046	3089	6484	5669	6749	4750	4843	0.180977	-0.0209923	0.154494	3.7352	0.985555	0.742377
Abi2	1535	1643	1457	2163	3102	3082	2105	2183	1489	2153	3506	2118	3830	3190	3809	3855	3949	0.000801319	0.346766	0.000446783	15.4269	1.27171	3.09619
Abitram	2577	2748	2390	2090	3011	3010	3025	2618	1825	1847	3063	1816	4056	3697	4278	4517	4640	0.00559784	0.099131	0.0036106	11.2478	1.07113	2.25198
Abl1	5615	6181	5621	4118	5408	5308	7243	6677	4843	3869	6629	3839	7756	6877	8092	6277	5971	0.0276398	0.0426241	0.0201837	7.80576	1.02999	1.55847
Abl2	3798	4010	3289	2684	3815	3621	5778	5376	3504	4522	7640	4214	4705	3678	4396	5997	5668	5.13222e-05	0.363173	2.40787e-05	21.2684	1.28625	4.2897
Abr	1058	1229	1355	1436	1925	1897	1680	1541	1216	810	1502	860	3532	3142	3612	2720	2552	4.07553e-16	0.270609	5.97169e-17	74.7138	1.20632	15.3898
Abracl	3521	3568	2748	2717	3105	3142	2862	2532	2164	2223	3384	1979	3312	2880	3246	2205	2390	5.98982e-06	-0.390964	2.48432e-06	25.811	0.76262	5.22259
Abraxas1	748	816	884	805	979	966	851	690	814	759	1100	707	1112	1099	1284	1111	1162	0.830938	0.0271183	0.816185	0.406229	1.01897	0.0804314
Abraxas2	3136	3263	3030	2352	2885	2943	2643	2482	2133	1652	2529	1465	3040	2579	3048	2498	2544	1.44836e-17	-0.434535	1.85124e-18	81.6614	0.739932	16.8391
Abt1	1060	987	1148	964	1120	1077	1127	1041	1028	711	1142	672	1566	1442	1686	1303	1288	0.523904	-0.0128812	0.492797	1.41531	0.991111	0.280749
Abtb1	1204	1169	1265	2174	2744	2669	1337	1323	1426	719	1133	648	1897	1984	2397	1873	2029	3.04037e-10	-0.391174	7.77506e-11	46.555	0.762509	9.51707
Acaa1a	1052	1165	1182	1579	1881	1920	1218	1168	851	864	1382	889	2114	1985	2347	2273	2257	3.1846e-26	-0.055478	2.19481e-27	122.767	0.962276	25.4969
Acaa2	5092	5255	4492	2157	2388	2389	4326	3960	3109	3423	5525	3378	4302	3807	4218	3461	3551	1.07211e-08	0.0295794	3.24621e-09	39.0916	1.02071	7.96976
Acaca	3771	4316	4135	2146	3284	3150	6995	6632	4181	5063	7966	4813	4445	3570	3990	5373	4992	1.53238e-16	0.452526	2.16194e-17	76.7459	1.36843	15.8146
Acacb	760	733	612	229	283	306	155	152	118	187	317	178	226	252	249	275	260	3.31814e-08	-1.23536	1.06614e-08	36.7133	0.424736	7.47911
Acad10	540	546	800	374	461	448	885	853	841	401	671	417	739	644	790	836	836	0.0030387	0.302911	0.00187062	12.563	1.23363	2.51731
Acad11	1379	1446	1266	794	959	978	2816	2550	1445	1786	2982	1776	1863	1499	1799	2010	2067	6.42276e-24	0.704014	5.0948e-25	111.873	1.62903	23.1923
Acad12	690	779	907	336	393	386	830	728	717	498	796	469	561	511	620	606	607	3.64151e-16	0.0249825	5.29055e-17	74.956	1.01747	15.4387
Acad8	1308	1500	1337	980	1169	1144	810	800	820	1005	1601	997	1630	1534	1801	2688	2664	0.518857	0.0549397	0.487555	1.4367	1.03882	0.284952
Acad9	3039	3180	3459	2453	2968	3134	3830	3464	3280	2291	3595	2084	4393	4149	4664	4552	4547	0.236336	0.125026	0.206692	3.15305	1.09053	0.626471
Acadm	4738	4873	3943	3454	4471	4379	4652	4313	2990	2031	3331	1879	4563	4203	4971	3094	3085	0.000326804	-0.449385	0.00017223	17.3334	0.732355	3.48571
Acads	3333	3371	2989	2382	2620	2605	3144	2936	2680	2199	3603	2199	3978	3550	3938	3055	3131	0.0155589	-0.0339996	0.0108702	9.04347	0.976709	1.80802
Acadsb	1884	1914	1601	2252	2984	2877	2514	2381	1722	1739	2681	1640	2962	2620	3100	2624	2623	0.205901	-0.0187268	0.177828	3.45387	0.987103	0.686342
Acadvl	8364	8874	8271	9687	11381	11608	5407	5119	3595	4138	6727	3802	8957	8153	9078	7853	7818	9.41482e-35	-0.761711	4.00822e-36	163.009	0.589797	34.0262
Acap1	8823	9321	6872	999	1256	1213	5378	5136	4733	5383	8729	5018	359	445	544	593	611	3.70454e-70	-1.00784	3.28868e-72	329.191	0.49729	69.4313
Acap2	4423	4619	4594	4013	5866	5533	3940	3579	2891	2607	4366	2467	5374	4366	5418	4499	4193	6.38444e-20	-0.438337	6.77692e-21	92.8815	0.737985	19.1949
Acap3	2222	2353	1797	3451	4788	4805	2871	2658	1511	1687	2966	1783	3695	3928	4954	4516	4752	7.53648e-11	-0.114678	1.81002e-11	49.4702	0.923588	10.1228
Acat1	3823	4014	5438	5612	6891	6700	3798	3540	3705	4179	6832	4231	6020	5684	6105	6630	6746	0.206587	-0.159891	0.178552	3.44575	0.895092	0.684897
Acat2	4180	4583	4597	3987	4686	4726	6965	6306	5707	5674	8603	5316	5863	5413	6114	4538	4738	1.40117e-06	0.241334	5.36071e-07	28.878	1.18209	5.85351
Acbd3	2466	2417	2416	2655	3366	3317	3933	3564	2786	3291	5302	3089	3983	3543	4394	5340	5483	0.00484154	0.422687	0.00308905	11.5598	1.34042	2.31502
Acbd4	658	682	793	1336	1694	1703	893	808	654	386	631	337	1167	1198	1377	848	901	2.19378e-09	-0.539472	6.12735e-10	42.4262	0.688023	8.65881
Acbd5	673	683	619	909	1198	1142	968	883	661	626	997	569	1304	1113	1220	956	1031	0.00938715	-0.00862033	0.00629394	10.1363	0.994043	2.02747
Acbd6	3654	3829	4557	2947	3340	3416	5623	6190	4938	3936	6758	4214	3427	3232	4006	5987	5703	6.63412e-06	0.280387	2.76801e-06	25.5948	1.21452	5.17822
Accs	94	113	100	155	189	191	147	183	213	147	206	121	272	311	349	369	370	8.34101e-10	0.670046	2.22299e-10	44.454	1.59112	9.07878
Acd	2507	2638	3048	1788	2154	2289	2675	2477	2651	2503	3918	2499	3163	3227	3725	4946	5161	0.0775441	0.341671	0.0616592	5.57227	1.26722	1.11045
Acer2	65	67	40	125	138	154	137	126	98	80	150	87	430	379	478	289	326	5.3622e-41	1.05591	1.53557e-42	192.559	2.07903	40.2707
Acer3	5886	6007	4640	3181	4078	4189	14802	14170	10129	5258	8246	5020	8460	6880	8369	5041	5107	6.12496e-10	0.635088	1.60842e-10	45.1012	1.55303	9.2129
Ache	3307	3627	3151	8264	12869	12032	4470	4435	2279	1998	3027	1899	5747	6521	8811	7830	8017	1.52115e-19	-0.53908	1.67564e-20	91.071	0.68821	18.8178
Acin1	13235	13996	14306	11840	16456	16040	16273	15948	11986	9740	15623	9494	16393	15677	18904	18189	17718	0.183631	-0.0751443	0.157075	3.70206	0.949247	0.736053
Ackr1	30	21	18	90	95	87	1712	1624	852	1579	2631	1666	197	198	254	254	264	1.27145e-07	2.9442	4.34376e-08	33.9039	7.69651	6.8957
Acly	11758	12973	13893	9135	11720	11484	18027	16684	13199	10510	17943	10349	15361	13091	15057	13600	13040	1.82624e-28	0.114175	1.09477e-29	133.369	1.08236	27.7384
Aco1	3819	4073	3650	3426	4374	4265	5016	4745	3501	3145	5128	3056	6828	5919	6711	5812	5464	8.79035e-05	0.188561	4.25673e-05	20.1289	1.13963	4.05599
Aco2	15132	17088	18167	15876	19821	20170	24406	22722	19759	15461	25305	15760	28706	26163	29890	25252	25093	2.84381e-10	0.260247	7.23982e-11	46.6977	1.19768	9.5461
Acot1	1617	1552	959	299	340	340	666	629	372	580	733	439	795	732	837	573	603	0.00154226	-0.376537	0.000902009	14.0218	0.770284	2.81184
Acot11	398	403	369	231	293	276	761	655	607	280	486	280	432	415	526	409	368	9.18989e-08	0.365457	3.09225e-08	34.5836	1.28829	7.03669
Acot13	4009	4211	5471	4270	4599	4812	5279	4823	4618	3127	5001	2960	6091	5733	6236	4493	4743	0.430263	-0.0770602	0.397242	1.84642	0.947987	0.366266
Acot2	830	856	1827	533	592	690	1049	1098	1536	426	784	504	946	909	1076	799	792	0.0160917	-0.0816911	0.0112624	8.97258	0.944949	1.7934
Acot6	701	671	811	794	1105	1050	1190	1181	658	692	1167	682	1596	1406	1657	1235	1236	7.78382e-05	0.280469	3.74331e-05	20.3859	1.21459	4.10881
Acot7	2684	2746	2483	1687	1973	2060	2068	2034	1401	1294	2070	1305	2466	2220	2490	2377	2267	0.000180643	-0.342824	9.17355e-05	18.5932	0.788496	3.74318
Acot8	460	486	696	599	826	843	572	606	427	341	566	348	745	779	967	867	890	1.19211e-06	-0.172241	4.51537e-07	29.2212	0.887463	5.92368
Acot9	3632	3828	3793	1741	1901	1962	4120	3894	3520	3106	4941	3011	2541	2280	2467	2598	2704	3.75073e-61	0.062842	4.79762e-63	286.989	1.04452	60.4259
Acox1	3843	4194	3655	5323	7073	6870	4414	4337	3200	2752	4266	2325	7192	6161	7308	5787	5522	8.4764e-20	-0.231941	9.11884e-21	92.2879	0.851488	19.0718
Acox3	1689	1751	1753	1043	1479	1380	1698	1553	1242	556	860	514	1414	1564	2075	1915	1924	0.253853	-0.327695	0.223563	2.99612	0.796808	0.595417
Acoxl	51	68	49	111	161	140	75	91	44	14	26	18	217	226	260	222	253	1.40977e-09	0.0314124	3.84874e-10	43.3562	1.02201	8.85085
Acp1	1915	2108	2769	2547	3133	3248	2281	2085	2045	1555	2635	1533	3269	2990	3488	3056	3137	1.29001e-05	-0.184805	5.62437e-06	24.1768	0.879768	4.88941
Acp2	1610	1791	1966	1611	2060	2091	2068	1841	1365	1287	2178	1233	2103	1936	2329	2498	2448	0.359667	-0.0924952	0.326159	2.24074	0.937899	0.444099
Acp5	2077	2074	1379	4745	6070	6419	891	744	612	280	386	272	8658	8570	9602	6707	6877	1.46151e-20	-0.960733	1.46905e-21	95.9393	0.513796	19.8352
Acp6	6415	6457	5574	2182	2834	2748	6889	6520	4352	3266	5074	2935	5200	4999	5969	5871	6002	0.00174063	0.163044	0.0010265	13.7632	1.11965	2.75929
Acrbp	177	189	143	232	336	314	165	159	134	117	141	82	197	264	412	467	512	2.37228e-06	-0.162847	9.33887e-07	27.7678	0.893261	5.62483
Acsf2	2317	2375	2469	602	819	739	2430	2212	1960	1419	2116	1246	1461	1257	1386	1407	1235	3.3305e-20	0.090278	3.44622e-21	94.234	1.06458	19.4775
Acsf3	1220	1391	1643	1324	1833	1793	2009	1837	1625	1063	1712	1030	2667	2464	2887	2814	2719	2.64432e-06	0.258256	1.04627e-06	27.5406	1.19603	5.57769
Acsl1	2874	3094	2624	3318	4280	4255	4286	4159	3257	3904	6790	4049	5059	4458	4991	5228	5153	0.054676	0.332106	0.042317	6.32513	1.25885	1.2622
Acsl3	3436	3718	3564	2374	2882	2800	5038	4953	3756	4999	7567	4407	3156	2801	3313	3353	3538	2.49066e-12	0.248116	5.17047e-13	56.5813	1.18765	11.6037
Acsl4	2461	2784	2180	2463	3237	3223	9007	8885	5927	4686	7662	4281	6674	5206	6357	4565	4630	2.24701e-13	0.988765	4.26408e-14	61.5719	1.98449	12.6484
Acsl5	14069	15285	13888	12382	14647	15207	15806	14606	15046	10265	16104	9736	18160	16623	18442	14862	15340	0.0362343	-0.0759763	0.0270546	7.21979	0.9487	1.44088
Acsl6	293	344	270	60	80	102	134	130	110	275	430	267	64	73	76	64	66	2.27565e-13	-0.441612	4.32061e-14	61.5456	0.736311	12.6429
Acss1	5531	5879	5305	3590	4454	4443	11956	11021	9317	7592	12531	7481	11135	10228	11646	8755	8451	4.77812e-77	0.894732	3.23832e-79	361.458	1.85926	76.3207
Acss2	1564	1567	1203	2007	2385	2442	1045	958	729	830	1351	790	1917	1749	2074	1722	1687	1.94327e-21	-0.615588	1.83642e-22	100.098	0.652664	20.7115
Actb	54531	60335	65906	70851	87500	83743	73599	69548	75345	51026	80626	51660	66941	65071	76067	74093	74160	0.286967	-0.164864	0.255766	2.72698	0.892013	0.542169
Actg1	25007	26766	26879	23838	30331	29893	19133	18113	13085	14162	22392	13843	27223	24649	29146	32093	32957	7.78097e-08	-0.450688	2.59514e-08	34.9341	0.731694	7.10897
Actl6a	4523	4673	4963	2801	3492	3529	5493	5090	4420	3220	5238	3303	4870	4580	5277	4811	5005	9.735e-13	0.0855108	1.94774e-13	58.5339	1.06106	12.0117
Actmap	574	674	447	328	581	541	986	979	416	380	628	366	568	614	868	905	860	0.250178	0.227501	0.219968	3.02854	1.17081	0.601751
Actn1	1163	1183	1189	908	1257	1059	1512	1347	816	927	1444	905	1909	1534	1984	1600	1474	0.257268	0.149104	0.226915	2.96636	1.10888	0.589614
Actn4	10982	11656	9957	10787	14310	13977	10410	9641	7421	6576	10968	6712	13307	11891	14256	11656	11361	1.581e-18	-0.353735	1.87287e-19	86.2433	0.782556	17.8011
Actr10	3853	4132	3937	3688	4376	4496	3922	3824	3182	3060	4565	2705	4944	4440	5010	4405	4604	0.0041764	-0.155733	0.00263078	11.8809	0.897676	2.3792
Actr1a	10320	11241	11548	14832	17791	18476	14164	13002	11008	7540	11848	7468	22959	21422	24370	19830	20264	1.891e-27	0.000343041	1.19857e-28	128.583	1.00024	26.7233
Actr1b	7332	7840	7650	5425	6437	6678	12895	12475	10652	7164	11202	6840	14067	14419	16565	15718	16260	2.048e-11	0.692532	4.66838e-12	52.1804	1.61612	10.6887
Actr2	11858	12359	12559	12501	15684	15774	10518	9611	9111	6323	10281	6234	12787	10576	12286	9752	9595	2.15364e-19	-0.61262	2.40116e-20	90.3515	0.654008	18.6668
Actr3	11420	12147	13268	12044	14787	14946	12268	11503	11221	13333	20558	12047	15083	13400	15297	20357	20603	0.82144	0.075072	0.805836	0.431749	1.05341	0.085424
Actr3b	2298	2253	1851	1410	1669	1592	2768	2699	1772	2336	3309	2017	2547	2388	2570	2360	2406	9.36029e-10	0.282405	2.50984e-10	44.2113	1.21622	9.02871
Actr3-ps	614	604	584	629	785	773	590	615	701	632	990	659	750	617	731	940	924	0.720374	0.0345805	0.697545	0.720377	1.02426	0.142442
Actr5	1085	1155	1067	1023	1425	1402	1218	1078	991	528	942	568	1717	1696	2149	1727	1714	0.000122707	-0.0880897	6.0756e-05	19.4173	0.940768	3.91113
Actr6	835	862	858	690	766	819	739	671	618	638	1018	632	973	890	1018	896	928	0.151088	-0.119861	0.126614	4.13323	0.920276	0.820769
Actr8	2098	2320	2287	1542	1943	1875	2764	2593	2130	1295	2134	1321	2126	2030	2301	1633	1629	2.67296e-07	-0.172178	9.38188e-08	32.3638	0.887502	6.57301
Acvr1b	1733	1923	1463	1731	2182	2051	1985	1779	1124	816	1408	793	2568	2109	2617	1649	1542	0.00553197	-0.331355	0.00356547	11.2729	0.79479	2.25712
Acvr2a	438	410	401	531	738	652	638	566	514	497	813	478	929	804	967	827	817	0.000138464	0.310969	6.90732e-05	19.1607	1.24054	3.85866
Acvr2b	149	174	176	241	377	358	181	159	120	91	161	85	253	217	319	285	288	1.01308e-17	-0.458399	1.27458e-18	82.4078	0.727793	16.9944
Acy1	1890	2050	2006	466	548	526	885	818	801	727	1185	654	1040	1009	1207	1311	1401	0.0118941	-0.306145	0.0081372	9.62262	0.8088	1.92467
Acy3	334	361	495	266	328	301	340	324	311	186	259	158	208	203	218	115	115	6.27187e-10	-0.854429	1.64819e-10	45.0523	0.553084	9.2026
Acyp1	842	1011	1410	918	1163	1163	1631	1713	1536	1008	1625	1037	1706	1611	1856	1136	1182	0.00356741	0.274877	0.0022206	12.22	1.20989	2.44765
Acyp2	231	288	227	227	255	239	536	557	319	276	401	271	397	361	411	253	276	2.02318e-05	0.411043	9.05179e-06	23.2251	1.32965	4.69396
Ada	1277	1398	1099	489	618	555	621	613	362	415	695	433	381	350	381	339	297	1.01681e-65	-1.13435	1.06767e-67	308.415	0.455539	64.9928
Adal	2324	2518	2114	2887	3381	3226	4036	3772	2623	1794	2710	1625	4664	4282	4897	2771	2907	0.295609	0.100104	0.263864	2.66464	1.07185	0.529282
Adam10	10126	11289	10851	15167	20393	19797	10761	9909	7262	7355	11981	7261	15083	11590	13931	10112	9843	2.2945e-07	-0.583255	8.01191e-08	32.6795	0.667456	6.63931
Adam15	3192	3230	2712	1710	2218	2128	4145	3884	2658	2031	3485	2218	4115	4002	4880	4313	4490	0.00517534	0.367705	0.00331684	11.4175	1.2903	2.28606
Adam17	1519	1574	1528	1731	2220	2212	1495	1429	998	937	1465	821	2384	1959	2264	1745	1698	2.68664e-15	-0.36425	4.21358e-16	70.8061	0.776873	14.5708
Adam19	183	181	104	404	517	502	103	97	42	116	178	83	126	135	128	136	136	6.76654e-08	-1.41332	2.24324e-08	35.2255	0.375446	7.16963
Adam9	1350	1464	1312	2233	2819	2765	1750	1636	1302	1036	1783	1005	2960	2636	3183	2030	1935	2.58531e-09	-0.158886	7.28013e-10	42.0814	0.895716	8.58749
Adamts10	1142	1163	733	213	327	322	1170	1105	905	661	1145	653	467	726	923	987	1114	1.12811e-05	0.496677	4.87276e-06	24.4637	1.41096	4.94765
Adamts13	1156	1079	1048	1122	1419	1498	2548	2175	2235	1913	3271	2051	2608	2749	3310	3999	3961	1.30909e-17	1.0648	1.66572e-18	81.8725	2.09188	16.883
Adamts20	233	282	261	78	145	132	228	213	179	165	316	157	116	164	204	200	221	5.55987e-07	-0.0174898	2.01994e-07	30.8301	0.98795	6.25494
Adamts3	758	888	587	349	520	476	1000	878	573	566	950	530	236	161	276	314	316	1.95502e-14	-0.552304	3.37407e-15	66.6453	0.68193	13.7088
Adamts6	83	81	87	71	104	152	396	338	400	242	419	242	280	295	371	380	412	8.03471e-23	1.69883	6.872e-24	106.669	3.24638	22.095
Adamtsl3	165	178	172	140	186	172	188	185	214	108	161	106	218	220	305	378	341	0.182927	0.194382	0.156403	3.71063	1.14423	0.737721
Adamtsl5	1179	1429	1572	2001	2634	2416	2241	2151	2236	931	1585	934	2627	2800	3438	1748	1730	0.165858	-0.000488564	0.140305	3.92788	0.999661	0.780265
Adap1	1206	1166	1109	265	321	368	355	325	253	109	188	123	578	604	658	456	441	0.00273065	-1.2301	0.00166612	12.7945	0.426287	2.56373
Adar	4540	4927	4991	6085	8617	8157	6788	6293	5019	4239	6996	4228	8780	7517	9103	10910	10414	9.57117e-07	0.104603	3.59507e-07	29.6771	1.0752	6.01904
Adarb1	404	392	368	346	489	474	500	498	265	229	423	238	1022	947	1151	856	818	1.51144e-06	0.308277	5.80567e-07	28.7185	1.23823	5.82061
Adat1	710	836	845	414	649	590	969	899	549	978	1610	1024	875	837	1063	1964	2027	0.019158	0.668452	0.013584	8.59773	1.58937	1.71765
Adat2	606	628	628	349	451	473	678	641	468	390	662	388	717	635	738	622	682	0.00474491	0.0573335	0.00302286	11.6031	1.04054	2.32377
Adat3	173	195	135	76	95	104	196	219	107	68	146	75	120	145	176	128	147	0.0138572	-0.0426418	0.0096085	9.29021	0.970875	1.85832
Adck1	2052	2169	1908	1226	1422	1461	2552	2323	1787	1250	1951	1177	1846	1780	1993	1665	1686	1.57934e-11	-0.0549402	3.55036e-12	52.7279	0.962634	10.8015
Adck2	762	825	755	806	963	941	865	822	512	514	755	475	1148	1008	1225	977	920	0.000112617	-0.177578	5.55375e-05	19.5969	0.884186	3.9484
Adck5	543	539	590	602	875	867	1028	980	914	699	1050	611	1051	1308	1686	1417	1649	1.84789e-11	0.611437	4.18932e-12	52.397	1.52778	10.7333
Adcy6	15025	15967	12192	10045	13574	13022	24938	23060	14420	11523	18950	11484	14224	13719	16641	12215	11857	1.85485e-08	0.0518055	5.79153e-09	37.9337	1.03656	7.73169
Adcy7	7117	7682	5897	2028	2748	2593	1959	1826	1543	1026	1782	1089	1574	1433	1836	1268	1356	9.38273e-37	-1.65552	3.46613e-38	172.51	0.317423	36.0277
Adcy9	501	577	630	873	1295	1324	828	762	512	364	716	390	1006	822	1010	869	799	1.35211e-05	-0.324727	5.90611e-06	24.079	0.79845	4.86899
Add1	16750	16937	18001	18239	23225	23067	11939	11009	11419	10711	16466	10159	18586	17398	19169	21282	21033	7.24201e-09	-0.476511	2.1444e-09	39.9208	0.718714	8.14014
Add2	14241	14435	12543	15077	18073	17603	20077	17889	16407	9001	14687	8334	12198	12981	15006	11123	11619	0.0124371	-0.356472	0.0085514	9.52332	0.781072	1.90528
Add3	5799	6621	8080	4573	6583	6630	9266	8514	9246	6942	11586	6700	7483	5960	7743	6360	5921	1.8895e-09	0.117382	5.22878e-10	42.7433	1.08476	8.72365
Adgrd1	289	298	394	451	605	630	999	928	789	625	929	638	488	441	450	323	365	0.014684	0.210397	0.0102211	9.16661	1.15701	1.83315
Adgre5	6837	6890	4701	1969	2417	2351	31452	30182	21123	10355	15843	9470	10755	9575	11029	7860	7640	7.60322e-37	1.685	2.77246e-38	172.957	3.2154	36.119
Adgrf3	133	143	154	77	93	102	167	119	123	151	209	128	244	241	271	220	235	0.0116093	0.555825	0.00793125	9.67389	1.47001	1.93519
Adgrg1	1542	1550	1007	616	792	780	821	709	643	378	543	365	627	526	617	573	567	8.18452e-17	-0.968868	1.1133e-17	78.0732	0.510907	16.087
Adgrl1	6278	6685	5505	4468	6600	6311	9194	8555	5667	3885	6463	4105	9210	8875	10469	6799	6603	0.518732	0.111611	0.487358	1.43751	1.08043	0.285057
Adgrv1	3078	3204	2600	2037	2920	2888	4535	4470	1929	1663	2741	1563	3601	2792	3279	3162	3007	0.227018	-0.079158	0.197785	3.24115	0.94661	0.643939
Adh5	8071	8767	9633	4354	5014	5039	10140	9135	8445	4752	7818	4680	8998	7815	8653	5890	6093	4.33424e-06	0.0163516	1.75918e-06	26.5013	1.0114	5.36309
Adhfe1	67	74	132	159	200	198	66	44	109	112	172	112	123	103	135	168	183	0.349002	-0.234315	0.315755	2.30558	0.850089	0.457172
Adi1	7123	7384	11064	3869	4221	3921	10418	9804	12854	3784	5799	3413	9574	8196	9202	5503	5501	0.0103831	0.18495	0.00702516	9.91651	1.13678	1.98367
Adipor1	7497	7586	7304	8926	10661	10684	8315	7763	6353	6277	9957	6016	11034	10538	11979	11643	12002	0.000180162	-0.0625953	9.14741e-05	18.5989	0.95754	3.74434
Adipor2	7540	8208	6994	7303	8818	8861	9607	8909	7083	5294	8236	4980	12081	10908	12165	8023	8148	0.711856	-0.0379309	0.688685	0.745943	0.974051	0.147608
Adissp	2946	3048	2800	4571	5009	5357	2928	2740	2140	1681	2514	1643	3665	3555	3970	3384	3413	2.0463e-20	-0.580516	2.08224e-21	95.2417	0.668725	19.689
Adk	4838	4921	4164	2291	2819	2845	6888	6331	6025	3646	6109	3619	4426	4018	4603	3859	3769	3.3119e-37	0.2693	1.18553e-38	174.656	1.20522	36.4799
Adm2	195	288	509	178	200	210	456	391	576	143	285	168	158	154	181	169	190	1.25778e-05	-0.249335	5.47725e-06	24.2298	0.841284	4.9004
Adnp	2850	2381	1978	1602	2001	2270	3701	3750	1632	2036	3427	1755	2070	1475	2316	2030	1747	1.44109e-06	-0.0975412	5.52307e-07	28.8183	0.934625	5.84131
Adnp2	3921	4240	3719	3233	4069	3999	4734	4406	3302	3063	4644	2883	5131	4562	5562	4141	4021	0.010272	-0.0252663	0.00694212	9.9403	0.982639	1.98835
Ado	1346	1476	1365	1421	1864	1898	2645	2596	1665	1490	2521	1508	2834	2652	3307	2524	2664	2.66429e-14	0.469473	4.64395e-15	66.0064	1.3846	13.5744
Adora2b	207	187	214	83	87	106	80	58	47	84	109	81	59	73	66	88	90	8.03496e-09	-1.01308	2.39684e-09	39.6982	0.495488	8.09502
Adora3	199	175	92	11	12	12	1591	1476	993	220	369	207	312	269	279	41	53	5.15844e-13	2.88108	1.00894e-13	59.8494	7.367	12.2875
Adpgk	2972	3329	3873	2159	2769	2981	4122	3836	3408	1318	2131	1335	4742	5116	6316	3081	3245	0.951951	0.0121051	0.948407	0.105943	1.00843	0.0213853
Adprh	2009	2039	2699	2191	2515	2515	1362	1285	1235	1012	1946	1204	2911	2547	2882	2440	2420	1.73052e-06	-0.473946	6.68684e-07	28.4359	0.719993	5.76182
Adprm	855	882	837	729	879	912	621	499	438	582	821	524	815	862	967	968	1148	0.0244609	-0.340616	0.0176904	8.06947	0.789704	1.61153
Adprs	1739	1860	1775	1192	1485	1623	1819	1774	1588	1182	1892	1175	1954	2178	2600	2496	2583	0.592778	0.0965454	0.563241	1.14809	1.06921	0.227108
Adra2a	2732	2786	2153	5045	6120	5943	4254	4166	1825	3732	6239	3923	1005	1007	1302	2684	2470	0.167095	-0.845591	0.141543	3.9103	0.556483	0.777036
Adrb2	270	292	171	338	436	452	79	81	49	6	11	7	330	351	434	129	148	4.42437e-06	-1.92644	1.79872e-06	26.4569	0.263077	5.35415
Adrm1	5755	6195	6575	5532	6910	7052	7546	6827	6827	4339	7042	4415	8696	9267	10532	9032	9543	0.0503011	0.106233	0.0386717	6.50529	1.07641	1.29842
Adsl	4375	4699	4731	3010	3936	3938	4897	4420	3412	3944	6529	3975	5461	5364	5836	6333	6420	0.0392668	0.182451	0.0295213	7.04528	1.13481	1.40597
Adss	3433	3417	3103	1963	2561	2390	3403	3145	3235	3976	6041	3748	3266	2863	3554	5266	5523	0.00197468	0.399953	0.00117584	13.4915	1.31947	2.7045
Adssl1	9042	9326	10309	7972	9249	8898	9078	8808	7868	9481	15972	9678	9833	8731	10530	12168	12276	0.0512103	0.0513671	0.0394245	6.46674	1.03625	1.29064
Aebp2	5121	5368	4773	3777	4879	4815	6387	6178	4474	4206	6888	4168	6359	5688	6965	5827	5730	1.40067e-12	0.104764	2.8452e-13	57.7759	1.07532	11.8537
Aen	3264	3604	3320	1637	2193	2155	4368	4285	2685	1771	3161	1857	3784	3493	4054	3755	3799	0.0215385	0.175032	0.0154281	8.34313	1.12899	1.66678
Aff1	5902	6202	5554	6675	9705	9353	7687	7086	5130	4960	7868	4408	9361	7638	9377	9654	9196	0.00110995	-0.0787425	0.000633062	14.7299	0.946883	2.9547
Aff3	3635	3919	3018	1693	2355	2354	2527	2366	1394	1077	1715	1057	616	490	569	731	705	3.56167e-28	-1.59394	2.17929e-29	131.992	0.331267	27.4483
Aff4	11889	12774	11003	12205	17750	17099	11407	10385	7661	9256	15510	8696	10553	8578	10991	14435	13930	0.00856115	-0.446564	0.00569517	10.3363	0.733788	2.06747
Afg1l	496	511	460	335	412	440	704	622	498	375	497	353	569	456	549	371	364	4.64581e-06	-0.0200446	1.89563e-06	26.3519	0.986202	5.33294
Afg3l1	2234	2471	3157	1952	2642	2631	3652	3345	2970	1713	2950	1714	3962	3511	4062	3422	3360	0.191669	0.162217	0.164518	3.60947	1.11901	0.717447
Afg3l2	8264	8797	8686	8776	10719	10539	9459	9010	7537	5595	8723	5122	12238	11506	13463	11223	11545	1.00978e-08	-0.123697	3.04785e-09	39.2177	0.917833	7.99577
Afmid	171	228	207	320	417	426	253	257	300	292	480	301	332	374	513	545	612	0.0552858	0.327038	0.0428417	6.30048	1.25444	1.25739
Aftph	5067	5424	4567	4735	5542	6031	7105	6513	5332	4785	7079	4206	7232	6456	7475	5788	5887	0.0174414	0.0885749	0.0122669	8.8017	1.06332	1.75842
Aga	459	467	586	665	687	685	1032	871	690	394	666	420	1160	1027	1203	681	679	0.122829	0.275476	0.101354	4.57827	1.21039	0.910698
Agap3	5550	5840	5699	5345	6656	6530	8223	7790	5992	4185	7008	4272	9004	9039	10311	7598	7205	0.105027	0.140059	0.0855577	4.91713	1.10195	0.978698
Agbl3	134	135	190	238	348	320	195	202	119	122	177	126	384	325	418	302	329	3.24829e-15	-0.0341723	5.17506e-16	70.395	0.976592	14.4883
Agbl5	1406	1550	1156	1086	1466	1367	1831	1757	958	1228	1841	1114	1368	1396	1803	1636	1622	0.0213943	0.016451	0.0153154	8.3578	1.01147	1.6697
Agfg1	2828	2940	2759	4309	5713	5596	2677	2664	1728	2782	4488	2653	4144	3561	4417	5314	5381	0.00500024	-0.237542	0.0031989	11.4899	0.848189	2.30101
Agfg2	2512	2590	1907	3368	4609	4537	3641	3633	2195	2368	3749	2237	3543	3620	4161	3611	3669	0.224122	-0.0729204	0.195005	3.26946	0.950712	0.649516
Aggf1	4061	4401	4392	5544	6620	6701	6287	6042	4232	2662	4313	2651	9096	7771	9230	6026	6161	0.000411831	-0.0205419	0.000220264	16.8414	0.985862	3.38528
Agk	1969	2004	1967	1104	1389	1347	1885	1711	1344	1208	2012	1261	2323	2234	2407	2309	2414	0.377148	0.0793109	0.343739	2.13575	1.05651	0.423488
Agl	4651	4963	4701	4967	6479	6378	4517	4299	3321	2558	4271	2464	5464	4509	5590	6548	6273	1.54745e-10	-0.402219	3.82136e-11	47.9757	0.756693	9.81038
Ago1	3387	3650	3015	3741	5054	4916	3877	3504	1985	1824	3164	1965	5366	4892	5562	4648	4328	1.82772e-09	-0.2615	5.04734e-10	42.814	0.83422	8.73809
Ago2	9996	10491	9190	8533	13411	12436	21189	20278	11397	7113	12699	7444	16278	12726	15947	12379	11248	0.21516	0.168885	0.18653	3.35833	1.12419	0.667238
Ago3	991	1125	764	923	1612	1512	1705	1711	1018	1005	1620	921	1440	1428	1932	2269	2104	0.043293	0.305637	0.0328499	6.83161	1.23596	1.36358
Ago4	996	1035	723	491	626	612	950	852	525	496	816	450	916	711	921	834	841	0.012773	-0.131538	0.00880188	9.46558	0.912858	1.89371
Agpat1	5013	5355	5479	5008	6117	5949	5923	5618	4219	3383	5460	3453	6558	6537	7342	5591	5738	0.00071284	-0.171304	0.000393913	15.6788	0.88804	3.14701
Agpat2	1600	1622	1464	1182	1345	1317	1638	1472	1140	883	1444	804	1664	1648	1815	1191	1259	0.00256805	-0.228345	0.00155956	12.9267	0.853614	2.5904
Agpat3	295	287	320	128	138	131	360	346	318	335	535	291	331	340	364	592	589	0.000179578	0.80807	9.11431e-05	18.6062	1.75087	3.74575
Agpat4	642	623	427	688	768	784	630	602	422	425	617	345	1105	993	1103	816	907	7.34531e-06	-0.0458047	3.08859e-06	25.3756	0.968749	5.13399
Agpat5	3630	3829	3570	2744	3534	3504	3526	3302	2609	2324	3838	2625	4653	4102	4699	3975	4159	0.269684	-0.0952324	0.238694	2.86515	0.936121	0.569145
Agps	4040	4220	3969	4005	5564	5589	4555	4404	3116	3357	5589	3208	6337	5422	6270	5681	5752	0.0338029	-0.0471533	0.0250779	7.37154	0.967844	1.47105
Agrn	5243	5672	4251	4870	7432	7233	4626	4442	2640	2595	4154	2407	10070	10209	13152	14564	14351	1.78587e-08	-0.0119409	5.56252e-09	38.0144	0.991757	7.74815
Agtpbp1	1949	2192	1926	1736	2378	2474	3848	3753	2493	2379	3971	2347	3271	3039	3894	3596	3676	4.76489e-13	0.49569	9.30146e-14	60.012	1.40999	12.3219
Agtr1a	1424	1335	1223	1745	2165	2173	2667	2542	1794	1482	2399	1526	2800	2616	2902	2433	2371	0.00247714	0.341173	0.00149938	13.0054	1.26679	2.60605
Agtrap	1316	1436	1386	2301	3035	2990	1698	1593	1314	782	1273	729	1702	1711	2231	1719	1748	6.68384e-08	-0.558376	2.21327e-08	35.2524	0.679066	7.17497
Ahctf1	9204	10061	11093	8861	12757	12682	12409	11803	8730	14107	22297	12868	13564	11032	13629	21325	19913	0.156473	0.32788	0.131604	4.05591	1.25517	0.80556
Ahcy	15621	16332	14139	6098	7037	7033	13569	12505	9050	9693	15031	8818	10526	9782	10642	9770	10199	1.31452e-15	-0.0938363	2.00766e-16	72.2888	0.937028	14.8812
Ahcyl1	8439	8956	9684	6937	9137	8932	12832	11844	9978	6321	10371	6206	12216	10860	13341	10163	10543	0.0096535	0.105068	0.00648911	10.0753	1.07554	2.01532
Ahcyl2	3330	3593	3529	4319	5754	5601	4762	4547	2949	2779	4552	2749	6257	5287	6389	5474	5417	5.33252e-07	-0.0413006	1.93276e-07	30.9183	0.971778	6.27307
Ahdc1	703	843	640	429	685	615	1137	1075	589	507	882	525	1008	914	1201	845	764	0.013673	0.235953	0.00947036	9.31918	1.17768	1.86414
Ahi1	973	1005	1221	1876	2444	2456	1673	1569	1077	868	1330	711	4048	3354	4091	2754	2604	3.57044e-26	0.205015	2.46755e-27	122.533	1.1527	25.4473
Ahnak	5851	6464	4826	9810	14642	14511	7917	7779	4331	2988	4694	2618	5889	4798	6145	4332	4061	2.86581e-05	-0.981702	1.30214e-05	22.4978	0.506382	4.54275
Ahsa1	8573	9062	8035	6264	7329	7697	10435	10193	6298	5809	9808	6364	10072	9502	10295	8530	8927	0.000109845	0.00526332	5.40838e-05	19.65	1.00365	3.95922
Ahsa2	1577	1576	1538	2948	3558	3548	2870	2811	1692	1523	2535	1540	3984	3764	4282	3105	3304	5.04312e-07	0.130156	1.82016e-07	31.0383	1.09441	6.2973
AI467606	2593	2703	2294	2634	3135	3092	4361	4057	2876	2371	3823	2373	2654	2413	2612	2085	2087	0.00180723	-0.142136	0.00107026	13.6797	0.906177	2.74299
AI597479	1861	2088	1995	2131	2745	2620	2545	2383	1542	2308	3613	2160	3382	2824	3656	4413	4617	0.0318873	0.299812	0.0235593	7.49647	1.23098	1.49638
AI837181	849	951	869	817	1071	994	1077	990	834	539	886	616	1327	1265	1443	1066	1142	0.190988	-0.0291728	0.163824	3.61793	0.979982	0.718994
Aida	1212	1333	1443	1809	2307	2280	1689	1559	1435	2087	3317	2116	2293	2142	2455	2797	2961	0.309849	0.29698	0.277728	2.56222	1.22857	0.50885
Aifm1	3923	4141	3747	2882	3430	3508	7598	6884	6262	4132	6897	4144	6407	5593	6501	5018	5220	8.21013e-30	0.545984	4.48281e-31	139.76	1.46002	29.0856
Aifm2	1202	1171	1143	1117	1403	1363	874	818	679	520	875	486	1556	1433	1654	1440	1385	9.76245e-11	-0.436756	2.37445e-11	48.9273	0.738794	10.0104
Aim2	2060	2065	2008	1503	1926	1959	2416	2308	1918	2134	3420	1955	2147	2049	2445	3206	3239	0.00942747	0.230394	0.00632278	10.1272	1.17315	2.0256
Aimp1	8030	8045	9540	4532	5079	5246	7178	6772	7153	4356	6664	4016	6646	6293	6639	5288	5490	3.51265e-10	-0.277342	9.04986e-11	46.2514	0.82511	9.45437
Aimp2	2714	2779	2957	1939	2412	2463	3166	3139	2261	2332	3729	2428	3179	3101	3306	3477	3562	9.04447e-05	0.12766	4.38755e-05	20.0683	1.09252	4.04362
Aip	1618	1819	1854	2499	2813	2845	2433	2308	1661	1143	1929	1294	2314	2286	2443	1721	1721	0.0203908	-0.347838	0.0145437	8.4612	0.785761	1.69057
Ajm1	573	637	469	220	311	288	734	747	445	192	263	186	224	287	460	116	113	8.37932e-05	-0.48399	4.04249e-05	20.2321	0.714997	4.07679
Ak1	166	171	226	178	200	225	252	194	210	221	326	219	342	290	325	236	247	0.0778535	0.284019	0.0619573	5.56262	1.21758	1.10872
Ak2	15847	17015	17966	9530	12166	11887	16487	15446	15287	11395	19014	11684	13294	13012	14726	13900	14144	2.43483e-30	-0.0954629	1.30388e-31	142.23	0.935972	29.6135
Ak3	5004	5249	4452	3384	4081	4057	7279	6585	5033	5245	8318	5046	4815	4354	4811	5157	5213	1.31306e-16	0.195676	1.8287e-17	77.0807	1.14526	15.8817
Ak4	998	969	909	783	975	844	1313	1098	1095	961	1778	969	1004	915	1103	1493	1488	0.00207999	0.246532	0.00124311	13.3803	1.18635	2.68194
Ak7	447	438	392	88	124	126	437	409	428	282	426	235	32	29	44	118	98	1.3985e-18	-0.641984	1.65001e-19	86.4967	0.640831	17.8543
Ak8	1511	1438	1191	1200	1349	1438	672	687	576	295	454	278	1247	1316	1387	1150	1140	1.16353e-08	-1.00295	3.53969e-09	38.9185	0.498978	7.93422
Akap1	5659	6071	5696	3522	4795	4685	6671	6438	4481	3685	5934	3564	7614	6651	7651	6996	7165	0.209106	0.0986267	0.180942	3.41916	1.07075	0.679634
Akap10	3649	3794	3341	3804	4788	4822	2514	2164	1679	2020	3242	1913	3142	2617	3291	3692	3583	2.65744e-12	-0.710938	5.53507e-13	56.445	0.610923	11.5755
Akap11	1864	2019	1857	1764	2681	2600	1804	1731	1086	1437	2420	1348	2209	1848	2266	2645	2494	0.0254368	-0.274972	0.0184438	7.98605	0.826466	1.59454
Akap12	695	768	408	333	526	476	391	367	232	275	408	245	587	510	706	377	456	0.00832433	-0.547909	0.00553128	10.3947	0.684011	2.07965
Akap13	2686	2943	2477	2596	4018	3929	3066	2918	1767	2260	3581	2223	3176	2667	3536	3750	3467	0.174679	-0.203814	0.148617	3.81276	0.868252	0.757759
Akap17b	644	642	610	643	875	846	915	872	478	569	1003	550	953	701	911	1089	996	0.813408	0.0649899	0.797025	0.453739	1.04608	0.0896917
Akap7	353	399	451	941	1184	1166	213	242	245	338	487	307	774	733	874	861	920	1.88328e-12	-0.524531	3.86148e-13	57.1651	0.695185	11.7251
Akap8	11042	12139	11263	8564	13170	12526	10310	10197	9465	9065	14896	8595	10036	10175	13755	20738	21239	0.979813	-0.00467392	0.978504	0.0434618	0.996766	0.00885683
Akap8l	4867	5255	5549	5724	7839	7548	5029	4812	4856	4559	7053	4093	4831	5880	7542	11668	12207	0.188093	-0.0283271	0.161179	3.65048	0.980557	0.725627
Akap9	4426	4692	4700	2740	4601	4499	5774	5697	2983	3078	5408	2890	4940	3771	4757	4846	4439	0.000882625	-0.10731	0.000495318	15.2206	0.928317	3.05422
Akip1	590	596	827	1321	1602	1563	671	690	652	607	986	571	1551	1457	1604	1322	1464	2.33686e-13	-0.131932	4.44574e-14	61.4885	0.912608	12.6314
Akirin1	3171	3375	3154	3765	4341	4555	3912	3958	3118	2488	3951	2379	5927	5351	6312	4799	4905	3.33428e-11	0.0381375	7.81373e-12	51.1503	1.02679	10.477
Akirin2	1437	1430	1496	1501	1819	1875	1977	1832	2113	1151	1861	1158	2003	1821	2014	1759	1705	0.467563	0.00168367	0.434848	1.66552	1.00117	0.33016
Akr1a1	16968	17668	16906	12025	13524	13618	16498	15440	15342	11089	17175	10840	18820	17703	19178	15683	16461	0.000223564	-0.078145	0.000115068	18.14	0.947275	3.6506
Akr1b10	791	829	825	779	962	963	815	752	522	574	834	495	915	919	1116	936	1050	4.29128e-05	-0.238949	1.98957e-05	21.65	0.847362	4.36741
Akr1b3	6342	6743	6503	4640	5409	5481	7541	7012	5981	4950	8139	5248	7435	6841	7705	8856	8930	0.0014642	0.14382	0.000852442	14.1348	1.10483	2.8344
Akr1e1	467	473	578	454	497	514	595	518	439	518	859	502	823	731	790	914	919	0.0366305	0.321142	0.0273715	7.19651	1.24932	1.43616
Akr7a5	1058	1128	1122	1600	1940	1947	1403	1436	1001	829	1402	919	2966	2970	3432	3234	3199	2.10282e-45	0.270558	4.99812e-47	213.225	1.20627	44.6772
Akt1	21236	23296	21806	16774	20472	20446	32507	30976	24504	21993	37634	21928	34704	34401	39251	39301	40308	1.30377e-14	0.49796	2.21775e-15	67.4846	1.41222	13.8848
Akt1s1	1929	2105	2001	1296	1620	1586	3109	3198	2567	1364	2365	1613	2517	2630	3212	2420	2608	5.25903e-06	0.361793	2.16365e-06	26.0874	1.28502	5.27909
Akt2	7149	7666	7948	7791	9579	9653	10221	9649	7817	5542	8979	5470	10953	10034	11617	8978	9162	0.767357	-0.0427655	0.747214	0.582808	0.970792	0.115002
Akt3	1467	1560	1439	1728	2415	2270	2228	2077	1450	3258	4972	3129	2395	1961	2512	4425	4504	0.062192	0.627272	0.0486625	6.04569	1.54464	1.20627
Aktip	537	558	509	570	685	722	424	383	375	454	700	436	946	841	965	1176	1284	0.00173384	0.0766847	0.00102216	13.7717	1.05459	2.76099
Alad	8023	8673	8898	29388	37190	37403	4213	3892	3767	5525	8369	5199	9464	9787	10951	12719	12897	1.85911e-17	-1.33078	2.40108e-18	81.1412	0.397555	16.7307
Alas1	812	953	929	744	848	853	1318	1309	1271	777	1315	766	1265	1170	1287	1189	1225	1.15391e-08	0.299134	3.50492e-09	38.9382	1.23041	7.93783
Alas2	5003	4828	5358	125147	134261	140454	2175	2065	1430	362	390	260	2734	3052	3279	2047	2275	3.28313e-20	-4.43095	3.39407e-21	94.2645	0.0463609	19.4837
Albfm1	216	243	190	48	67	85	199	186	121	144	222	134	73	97	101	135	139	3.7592e-12	-0.018945	7.93034e-13	55.7258	0.986954	11.4249
Aldh16a1	2023	2171	2221	1308	1739	1674	1318	1290	1182	714	1092	693	1578	1570	1954	1381	1381	1.81228e-08	-0.697975	5.64997e-09	37.9832	0.616437	7.74177
Aldh18a1	3209	3538	4967	1563	2059	1988	12072	11020	9330	4012	6382	3701	5956	5450	6399	5180	4933	1.28164e-16	1.10036	1.78128e-17	77.1332	2.14409	15.8922
Aldh1a1	149	148	131	719	832	882	193	160	50	642	914	530	183	181	199	294	327	0.747374	-0.541458	0.726328	0.639507	0.687076	0.126462
Aldh1l2	422	536	2222	79	111	108	2308	2033	4680	1179	2055	1320	498	408	483	908	875	1	1.68881	1	67.3965	3.22391
Aldh2	140533	150228	203529	39395	44636	41369	146717	143201	112390	60950	98679	58738	37904	33226	39458	34296	32731	2.41753e-64	-0.632592	2.72307e-66	301.938	0.645017	63.6166
Aldh3a1	874	905	561	72	60	58	382	351	339	2476	3920	2362	81	74	90	162	181	6.22352e-12	0.872505	1.33845e-12	54.679	1.83084	11.206
Aldh3a2	1387	1510	1256	1126	1447	1475	1007	939	757	1095	1778	1100	1235	1166	1407	2149	2233	0.710667	-0.155821	0.686992	0.750865	0.897622	0.148334
Aldh4a1	1498	1643	1482	1424	1878	1835	2683	2656	1793	1463	2402	1588	2449	2373	2740	2467	2562	1.75384e-08	0.34234	5.45438e-09	38.0537	1.26781	7.75601
Aldh6a1	582	550	720	676	859	844	860	758	819	815	1276	804	1227	1067	1345	1332	1336	0.000655168	0.457923	0.00036046	15.8563	1.37356	3.18365
Aldh7a1	1281	1352	1478	1108	1306	1352	2079	1814	1429	1485	2344	1367	1500	1384	1547	2243	2375	0.00174934	0.292402	0.00103214	13.7522	1.22468	2.75712
Aldh9a1	4936	5203	5173	4128	5411	5332	5331	5279	3578	5691	9741	5622	6464	5591	6342	10445	10470	0.274685	0.295179	0.243496	2.82531	1.22704	0.561166
Aldoa	30124	27554	22492	50377	52524	54508	20404	18474	14574	15526	29330	16468	15168	15814	17284	22245	22490	7.13269e-08	-1.17318	2.37212e-08	35.1138	0.443442	7.14675
Aldoc	391	386	244	365	374	329	448	408	359	301	566	331	196	177	184	174	208	7.76076e-05	-0.533803	3.73148e-05	20.3922	0.690731	4.1101
Alg1	1522	1677	1576	1362	1644	1700	1466	1476	1255	914	1446	868	2449	2382	2817	2089	2183	0.00635246	-0.0577568	0.00413007	10.9789	0.960757	2.19706
Alg10b	3967	4359	4679	4157	5829	5669	4929	4593	3505	2613	4416	2590	6904	5522	7185	5946	6007	8.8594e-08	-0.127027	2.97427e-08	34.6614	0.915717	7.0526
Alg11	1841	1925	2002	1752	2461	2357	2464	2377	2036	1431	2481	1516	3113	2687	3150	2409	2523	0.404204	0.0608909	0.370752	1.98445	1.04311	0.3934
Alg12	473	527	625	648	856	856	658	656	452	436	814	457	1122	1038	1248	1278	1249	3.6839e-13	0.187385	7.08929e-14	60.5552	1.1387	12.4337
Alg13	3052	3314	3074	2672	3773	3724	3736	3539	2227	2344	3916	2335	4428	3823	4391	3189	3252	0.340972	-0.102303	0.308033	2.3551	0.931545	0.467282
Alg14	578	658	588	591	611	694	713	628	487	344	539	362	1010	912	977	584	593	0.300769	-0.115924	0.268814	2.62747	0.922791	0.521767
Alg2	2636	2872	2788	2838	3575	3693	4419	4155	2757	2255	3745	2367	5663	5150	5648	4967	5298	4.7436e-12	0.291808	1.01112e-12	55.2399	1.22417	11.3239
Alg3	790	851	884	637	814	842	1120	1007	705	625	1085	703	1514	1526	1654	1586	1495	0.00018322	0.364046	9.31838e-05	18.5619	1.28703	3.73703
Alg5	1190	1290	1353	901	1059	1044	1200	1167	1391	948	1518	923	1832	1757	1973	1470	1607	0.200198	0.177492	0.172565	3.51396	1.13092	0.698539
Alg6	571	628	727	498	739	739	615	595	416	320	466	302	1098	962	1109	636	590	0.0348544	-0.22219	0.0259212	7.30539	0.857263	1.45774
Alg8	542	599	776	507	817	823	892	749	628	574	950	556	1207	1253	1475	1429	1324	1.27346e-06	0.38758	4.8478e-07	29.0791	1.3082	5.89501
Alg9	1323	1324	1352	729	970	933	1874	1825	1417	1451	2459	1520	1338	1184	1423	1787	1749	1.17539e-14	0.436855	1.98816e-15	67.7031	1.35365	13.9298
Alkbh1	1896	2077	2023	1438	1873	1814	2627	2504	3081	1238	1979	1239	2086	2421	3182	3151	3499	0.264107	0.247478	0.233451	2.90956	1.18713	0.578219
Alkbh2	314	340	282	101	123	125	781	772	542	576	919	572	445	464	491	547	562	3.82924e-47	1.44392	8.33398e-49	221.413	2.72059	46.4169
Alkbh4	736	845	670	746	919	913	768	747	656	355	687	412	938	879	973	927	867	0.000422502	-0.27522	0.000226415	16.7863	0.826324	3.37417
Alkbh5	12126	12656	11965	18288	22522	22079	11990	11286	9606	8452	14516	8377	13715	12676	15022	15403	15681	8.50833e-08	-0.519679	2.85154e-08	34.7456	0.697527	7.07016
Alkbh6	510	613	631	391	553	483	480	500	404	329	463	314	540	615	811	799	913	0.572134	-0.106886	0.542042	1.22482	0.92859	0.242502
Alkbh7	648	672	896	806	976	922	796	735	508	659	1175	716	1072	1034	1141	1174	1213	0.45252	0.0370062	0.419605	1.73688	1.02598	0.344362
Alkbh8	4667	5036	4063	3282	4505	4339	6251	5807	3427	3987	6439	3800	7005	5682	7121	6533	6687	0.00692198	0.24431	0.00453074	10.7937	1.18453	2.15977
Alms1	1896	2059	1757	862	1360	1332	1900	1727	1041	1634	2587	1482	1443	1149	1489	1981	1879	6.7487e-05	-0.00409967	3.20943e-05	20.6937	0.997162	4.17078
Alox5	6091	6462	4697	2762	3204	3023	17765	16323	13527	8271	12814	7908	1833	1943	2129	1923	1835	3.16352e-17	0.00862439	4.14917e-18	80.0472	1.006	16.4998
Alox5ap	2984	2793	1527	1079	1103	1211	154	144	59	22	24	17	211	242	247	53	61	1.05784e-14	-4.32765	1.77705e-15	67.9276	0.0498023	13.9756
Alpk1	446	472	308	88	164	184	423	409	267	292	438	243	219	204	244	256	247	3.92867e-16	0.0451139	5.74525e-17	74.7911	1.03176	15.4058
Als2	2513	2682	2671	3074	3975	3930	3474	3199	2177	3801	6143	3494	4886	3959	4653	6146	5988	0.102865	0.357777	0.0836686	4.96178	1.28145	0.987733
Alyref	4725	4999	5750	4344	5479	5576	6120	5723	5806	4027	6792	4179	6319	6349	7156	5398	5882	0.0082646	0.0253404	0.00548843	10.4102	1.01772	2.08278
Alyref2	183	166	236	88	119	121	202	200	177	222	309	163	172	177	213	316	286	0.00225232	0.445497	0.00135513	13.2077	1.36178	2.64737
Ambra1	2642	2962	2671	3279	4436	4386	3299	3016	2033	1841	2961	1791	4271	3590	4277	4597	4369	2.04175e-12	-0.199467	4.19811e-13	56.9979	0.870872	11.69
Amd1	9219	9742	9186	7319	9280	9281	14868	14164	11003	9326	15307	9615	13465	11421	13415	11090	11730	1.52394e-23	0.296001	1.24522e-24	110.085	1.22774	22.817
Amd2	1345	1427	1354	978	1254	1198	2024	2038	1500	1194	2152	1166	1945	1649	1894	1487	1600	2.86127e-20	0.272623	2.93884e-21	94.5525	1.208	19.5434
Amdhd2	441	412	978	639	781	773	624	583	661	374	670	430	716	764	904	764	762	0.436037	-0.169583	0.402989	1.81769	0.8891	0.360476
Amer1	1237	1280	1028	1011	1500	1431	1764	1590	1070	1245	1963	1199	1243	1116	1602	2496	2523	0.347572	0.240241	0.314361	2.31443	1.18119	0.458955
Amfr	5435	5590	6583	8518	10165	10319	9287	9165	9297	5703	9089	5816	13698	12517	14455	10112	10456	0.000715508	0.242245	0.000395524	15.6706	1.18283	3.14539
Amhr2	2326	2483	3464	1872	2022	1823	3411	3048	2907	2465	3765	2247	1897	1815	2097	1656	1639	8.72757e-17	-0.136133	1.18967e-17	77.9405	0.909955	16.0591
Amigo1	1927	1986	1649	1185	1525	1592	2788	2592	1458	1129	1792	1079	3058	2885	3473	2248	2306	0.235117	0.260867	0.205447	3.16513	1.1982	0.628716
Amigo3	90	101	149	148	228	195	121	122	145	51	102	68	257	223	289	284	337	8.97356e-07	0.0394895	3.35866e-07	29.8131	1.02775	6.04704
Ammecr1	1843	2115	2255	1880	2628	2466	2663	2382	2191	1745	3002	1773	2532	2192	2734	1977	1970	0.0170167	-0.0936	0.0119455	8.8548	0.937181	1.76912
Ammecr1l	3300	3603	3354	2683	3436	3349	5004	4629	2895	2341	3615	2184	4063	3435	4134	3449	3443	0.0034241	-0.0488043	0.00212454	12.3084	0.966737	2.46545
Amn1	112	106	106	160	198	195	146	150	120	95	138	82	213	191	246	234	260	5.2238e-08	0.0755048	1.70487e-08	35.7744	1.05373	7.28201
Ampd2	7445	7766	6856	3308	4666	3860	7014	6608	4372	3526	5915	3494	5131	5107	6324	7205	7173	0.0040184	-0.128304	0.00252128	11.966	0.914906	2.39595
Ampd3	4963	5106	3346	8173	10054	9778	3975	3784	1509	3744	5647	3408	3644	3409	4030	3935	3888	0.000149625	-0.96994	7.50982e-05	18.9934	0.510527	3.825
Amz2	2008	2074	2712	3082	3816	3865	2633	2459	2271	1738	2701	1777	4883	4432	5000	3975	4130	8.61158e-19	0.00712496	1.00123e-19	87.4958	1.00495	18.0649
Anapc1	16721	18929	20279	13507	18584	18759	25629	23236	16493	14831	24071	14224	25153	20974	24172	20009	19514	1.93248e-06	0.0699051	7.52811e-07	28.1989	1.04965	5.71389
Anapc10	937	935	900	1121	1341	1362	956	942	622	803	1262	812	1482	1320	1456	1317	1313	0.0150759	-0.113055	0.0105053	9.11175	0.924628	1.82172
Anapc11	2055	2271	2400	2146	2515	2501	2507	2433	1631	1743	2834	1905	2708	2509	2798	2106	2336	0.0458259	-0.145075	0.0349774	6.7061	0.904332	1.33889
Anapc13	793	792	1184	1519	1671	1679	1281	1192	1255	1012	1473	996	1990	1919	1937	1581	1788	0.0086514	0.131863	0.00576182	10.313	1.09571	2.06291
Anapc15	889	977	1120	474	617	660	1173	1088	935	612	888	599	960	942	1098	818	768	1.39093e-06	0.064714	5.31889e-07	28.8937	1.04588	5.85669
Anapc16	3335	3365	3003	3405	4093	3971	3473	3341	2766	1947	3308	2090	5313	4977	5665	4172	4308	7.11902e-06	-0.0895037	2.98665e-06	25.4427	0.939846	5.14758
Anapc2	3818	4226	3971	3780	4834	4948	4645	4354	3598	3436	5394	3375	5959	5328	6110	6218	6321	0.103565	0.0761906	0.0842681	4.9475	1.05423	0.984785
Anapc4	2603	2978	3050	3130	3994	4048	3447	3203	2929	2338	3575	2109	4769	4197	4873	4453	4564	1.84291e-08	0.00849231	5.74897e-09	37.9485	1.0059	7.7345
Anapc5	17237	18874	19659	18984	23177	24345	19109	17392	16991	12337	19727	12609	30422	30126	34273	30375	31578	1.2424e-09	-0.00251556	3.36929e-10	43.6223	0.998258	8.90574
Anapc7	3387	3660	3748	2707	3462	3388	3981	3645	3970	2351	3898	2200	4380	3817	4513	4305	4234	0.147476	-0.00663082	0.123389	4.18482	0.995414	0.831279
Angel1	562	581	573	232	253	244	743	716	486	579	913	543	755	669	730	884	852	2.82453e-06	0.736981	1.1227e-06	27.3996	1.66668	5.54905
Angel2	2436	2567	3412	2856	3767	3606	3558	3384	3204	3150	5069	3063	4698	4185	5021	5692	5859	0.0128922	0.322918	0.00888894	9.44589	1.25086	1.88967
Angptl4	313	362	342	156	216	180	397	385	160	344	586	334	469	522	577	486	413	0.009791	0.576803	0.00658953	10.0445	1.49154	2.00917
Angptl6	380	459	2317	248	297	311	804	771	2128	389	607	346	422	413	456	637	630	1	0.0929307	1	14.6497	1.06653
Ank1	10157	11377	11671	26767	40621	39111	9726	9289	6300	4472	7308	4292	11637	10411	12663	9582	9106	6.07174e-20	-1.3994	6.4334e-21	92.9856	0.379087	19.2167
Ank2	2427	2912	2606	616	852	853	7590	7113	5102	2241	3781	2155	3548	2964	3420	1971	1849	2.94614e-15	1.11339	4.6487e-16	70.6095	2.16354	14.5307
Ank3	332	357	369	91	92	82	496	466	364	208	355	210	270	221	266	142	142	1.29684e-13	0.377278	2.39785e-14	62.7232	1.29889	12.8871
Ankfy1	8268	9199	9161	9595	13129	13371	8944	8373	6179	7920	13182	7989	10749	8893	10642	13764	13316	0.304122	-0.181502	0.272073	2.60337	0.881784	0.516952
Ankhd1	9699	10844	10348	8672	13510	12947	12241	11775	7458	7589	12653	7247	13596	11348	13535	13935	13247	0.24548	-0.10404	0.215439	3.07015	0.930424	0.609984
Ankib1	1771	1974	1766	2978	3987	3934	2424	2348	1712	1450	2339	1372	4226	3658	4378	3332	3181	7.65747e-20	-0.0977496	8.2013e-21	92.5	0.93449	19.1159
Ankle1	252	258	326	344	581	591	223	231	181	253	438	277	264	448	547	623	735	0.014256	-0.128407	0.00990954	9.22852	0.914841	1.846
Ankle2	3452	3663	4086	4370	5714	5697	4214	3918	3115	2838	4411	2497	5978	5158	5886	5049	5046	9.13759e-11	-0.180266	2.21549e-11	49.0659	0.88254	10.0392
Ankmy2	1134	1266	1185	1141	1458	1492	1546	1380	1100	1099	1797	1120	1787	1636	1834	1779	1945	0.143162	0.131701	0.119438	4.24991	1.09558	0.844172
Ankra2	632	665	536	877	1176	1130	843	861	716	448	698	355	920	1080	1466	1127	1163	2.81348e-05	-0.0602226	1.27783e-05	22.5355	0.959116	4.55076
Ankrd10	3712	3962	3836	3024	4271	4010	3104	3198	2184	2305	3740	2323	3822	3964	4976	5249	5067	0.0206306	-0.237861	0.0147345	8.43513	0.848002	1.68549
Ankrd11	5339	5945	6594	4844	7323	7293	8902	8273	6777	4373	7208	4181	9029	8002	9875	8389	7899	0.283133	0.122752	0.251998	2.75667	1.08881	0.548009
Ankrd12	6641	6953	6174	7639	11243	10558	10871	10974	7624	5418	8212	4786	11835	11003	15331	10620	10743	0.0122007	0.111612	0.00837258	9.56559	1.08043	1.91361
Ankrd13a	11609	12325	10043	8504	10711	10600	16996	16570	12580	8925	14908	8772	20623	19383	22547	14508	14355	0.00105324	0.369095	0.000598604	14.8418	1.29154	2.97747
Ankrd13b	2137	2480	2293	584	867	793	2549	2380	2155	1566	2770	1622	1532	1843	2330	2448	2411	6.23883e-07	0.494322	2.28388e-07	30.5844	1.40866	6.2049
Ankrd13c	4428	4533	4204	5075	6325	6239	5443	5300	4380	2471	4015	2496	6815	6245	7237	4111	4251	0.0404967	-0.252362	0.0305194	6.97878	0.839521	1.39258
Ankrd13d	261	253	180	49	72	58	142	143	77	72	107	61	100	137	158	93	75	0.000887895	-0.442789	0.000498445	15.208	0.735711	3.05164
Ankrd16	1188	1356	1485	1169	1832	1753	1755	1626	1863	973	1468	891	1281	1974	2865	3191	3337	0.0989572	0.229693	0.0802161	5.04606	1.17259	1.00455
Ankrd17	12203	13470	12364	11223	15729	15447	18104	16838	10753	11174	18590	10638	20568	17089	19084	20398	19255	0.0471629	0.157056	0.036061	6.64509	1.11501	1.3264
Ankrd23	250	215	228	146	319	327	364	391	402	318	463	301	383	627	827	1530	1582	8.19239e-06	1.14816	3.46433e-06	25.146	2.2163	5.08659
Ankrd24	1358	1441	1559	1085	1853	1783	1460	1511	1066	788	1272	705	1030	1393	1997	2389	2453	0.188969	-0.221528	0.161965	3.64075	0.857656	0.72361
Ankrd26	2231	2431	1664	1070	1788	1816	2341	2203	1081	1590	2603	1476	1850	1586	2194	2381	2342	0.0217406	-0.0333946	0.0155791	8.32365	0.977118	1.66273
Ankrd27	10838	11963	11314	3862	4969	4879	22722	21410	16877	14019	21645	13395	21357	20129	23421	25360	25085	2.10767e-12	1.29252	4.3417e-13	56.9307	2.44956	11.6762
Ankrd28	6327	6649	5398	3386	4317	4214	5462	5268	4746	4027	6210	3721	4758	4074	4755	4581	4691	1.42836e-26	-0.214892	9.59877e-28	124.421	0.861611	25.8452
Ankrd33b	4944	5211	5504	4965	6585	6168	9255	8782	6110	3246	5194	3175	5551	5113	6354	3994	4164	0.0577105	-0.202286	0.0449245	6.20554	0.869172	1.23875
Ankrd34a	106	122	79	75	92	87	297	261	82	177	304	173	174	173	226	200	194	5.71522e-08	0.967627	1.87725e-08	35.5817	1.95562	7.24297
Ankrd35	111	112	113	479	694	690	534	491	238	297	440	302	703	928	1048	466	486	0.00014063	0.765411	7.0221e-05	19.1277	1.69985	3.85192
Ankrd37	310	192	210	1227	1311	1235	64	36	28	79	155	76	61	73	99	89	82	2.00629e-16	-3.12295	2.85546e-17	76.1894	0.114788	15.6976
Ankrd39	357	372	338	278	384	394	542	541	509	428	757	402	617	682	986	1386	1446	6.06828e-06	0.893013	2.51976e-06	25.7827	1.85705	5.21693
Ankrd40	2356	2449	2430	3386	4204	4189	3046	2792	2322	1870	2868	1868	4830	4594	5277	4047	3987	9.68379e-26	-0.0375658	6.86813e-27	120.486	0.974297	25.014
Ankrd44	478	504	486	1379	1935	1906	638	566	493	624	972	609	1425	1158	1342	1712	1749	7.24616e-09	-0.0616688	2.14632e-09	39.919	0.958155	8.13989
Ankrd46	3167	3411	3095	3344	4358	4390	3021	2877	2254	2253	3347	1973	4591	4351	5133	4445	4482	2.08026e-17	-0.20906	2.69634e-18	80.9093	0.865101	16.6819
Ankrd49	4032	4164	4261	4125	5185	5282	5608	5237	3872	5106	7596	4814	6147	6161	7141	8273	9481	0.0225646	0.352541	0.0162256	8.24234	1.27681	1.64657
Ankrd50	915	963	746	874	1127	1162	2984	2610	1983	1432	2429	1354	2320	2052	2444	2008	1917	8.65433e-19	0.987216	1.00703e-19	87.4842	1.98236	18.0628
Ankrd52	4270	4654	4635	5431	7921	7286	6010	5515	3153	3491	6100	3486	7903	7475	9506	9275	8810	4.19207e-10	0.0172375	1.08483e-10	45.8888	1.01202	9.37757
Ankrd54	1646	1833	1918	1673	2058	2150	1570	1552	1274	1186	1836	1182	1829	2009	2477	2385	2508	0.00330177	-0.219321	0.00204422	12.3855	0.858969	2.48125
Ankrd6	374	363	357	520	702	696	626	565	411	487	756	459	688	618	723	753	765	0.136646	0.216601	0.113546	4.3511	1.16199	0.864403
Ankrd9	452	410	348	542	675	607	567	534	343	171	338	219	676	766	952	550	584	0.000953014	-0.158343	0.000537912	15.0556	0.896054	3.0209
Anks1	1559	1743	1671	1120	1687	1570	1868	1806	1136	1065	1842	1135	2296	2258	2744	2699	2585	0.187969	0.133744	0.161055	3.65202	1.09714	0.725914
Anks3	1117	1199	940	979	1387	1319	1242	1186	1167	701	1164	658	1632	1780	2401	2254	2350	0.000514316	0.165136	0.000278711	16.3707	1.12127	3.28877
Ankzf1	684	758	815	840	1172	1104	681	653	638	757	1280	749	726	882	1085	1778	1904	0.378899	0.0572033	0.345516	2.12543	1.04045	0.421477
Anln	8918	9693	11494	8127	11583	12132	8569	7580	8139	8646	13374	8040	10665	10391	12482	10911	11573	0.247336	-0.167502	0.217281	3.05313	0.890383	0.606713
Ano10	161	200	188	96	124	125	95	64	102	38	78	22	176	202	240	73	77	0.0702071	-0.782104	0.0554701	5.78382	0.581518	1.15362
Ano6	7439	7982	5784	3149	4043	4098	5954	5709	4695	3098	4711	2899	7342	6426	7336	5119	4898	0.0624226	-0.170878	0.0488607	6.03756	0.888302	1.20466
Ano8	342	453	547	483	740	725	441	413	339	273	490	297	800	931	1364	1093	1127	2.82953e-10	0.0648907	7.19806e-11	46.7092	1.04601	9.54829
Anp32a	11339	11608	13195	9034	10862	11233	14984	13773	12913	10261	16349	10142	16331	14267	15549	13626	13631	1.27232e-10	0.154767	3.11887e-11	48.3819	1.11324	9.8954
Anp32b	23488	25031	31891	26136	31686	33330	26513	24926	26398	20761	33944	20952	32551	29796	33609	30440	31351	0.177509	-0.151358	0.151279	3.77726	0.900402	0.75078
Anp32e	24370	26208	28968	21203	28099	28872	27584	25993	24462	18064	30271	17873	30734	26057	30543	21084	21537	0.000131904	-0.225827	6.56119e-05	19.2635	0.855105	3.87974
Anpep	1736	1900	1345	237	295	298	1164	995	589	252	404	257	778	717	793	359	299	0.000417382	-0.549663	0.000223512	16.8121	0.68318	3.37947
Antkmt	1176	1239	1410	1977	2533	2442	1349	1278	985	698	1297	758	2835	3092	3866	3241	3450	3.76698e-37	-0.0506772	1.35562e-38	174.388	0.965483	36.424
Antxr2	485	494	371	422	609	591	333	314	220	318	485	290	739	622	714	828	814	0.000866176	-0.155805	0.000485756	15.2596	0.897631	3.06239
Anxa11	2818	2795	2745	1966	2635	2465	2494	2245	2219	1593	2395	1444	3130	2643	3089	2573	2624	0.00052839	-0.251901	0.000286741	16.3139	0.839789	3.27705
Anxa3	369	360	284	202	236	246	152	178	138	303	495	282	73	87	93	353	354	0.0619953	-0.433019	0.0484849	6.05301	0.74071	1.20764
Anxa4	2354	2496	2393	1170	1456	1432	1890	1721	1521	1206	2070	1170	1808	1657	1962	2022	2191	9.58461e-05	-0.227765	4.66879e-05	19.9441	0.853957	4.01843
Anxa5	13921	14637	13343	4414	4807	4757	9315	8431	8383	5148	8096	4537	4180	3675	4002	3662	3888	2.03024e-79	-0.77336	1.24031e-81	372.588	0.585053	78.6925
Anxa6	617	709	566	747	966	1014	463	393	451	1053	1860	1112	1265	1212	1457	3216	3117	0.0188232	0.719503	0.013325	8.63622	1.64661	1.72531
Anxa7	2902	2843	2504	2426	2762	2814	2876	2787	2300	1966	3231	1848	3006	2778	3162	2871	2958	1.80997e-05	-0.15434	8.03569e-06	23.4632	0.898544	4.74233
Anxa9	372	387	397	177	238	246	487	435	351	540	869	500	235	260	368	516	464	3.56761e-07	0.46824	1.27298e-07	31.7535	1.38342	6.44762
Aoc2	650	696	653	744	1131	1093	557	535	425	316	551	304	688	781	1129	1513	1543	1.74382e-06	-0.353807	6.7399e-07	28.4201	0.782516	5.7585
Aopep	871	940	821	614	726	720	866	873	786	539	910	486	823	875	1061	700	779	7.6211e-05	-0.137149	3.65923e-05	20.4313	0.909314	4.11798
Aox1	46	52	37	88	151	149	106	117	69	99	171	105	123	124	153	317	335	0.000879571	0.85197	0.000493462	15.2281	1.80496	3.05573
Aox2	61	37	39	64	76	89	71	58	36	299	469	262	74	87	86	89	96	0.0154367	0.938149	0.0107744	9.06116	1.91607	1.81145
Ap1ar	4712	4932	4549	3044	4008	4050	5217	5193	3674	1955	3301	2004	5643	5477	6532	4171	4011	0.517502	-0.160219	0.485936	1.44336	0.894889	0.286088
Ap1b1	8816	9671	7830	6628	8458	8359	10613	9581	7851	4341	6601	4007	10223	8989	10420	7746	7422	0.101277	-0.224059	0.0822514	4.99595	0.856153	0.994489
Ap1g1	5849	6261	5579	6335	8584	8438	7326	6894	4707	7432	12185	7168	9382	7545	8916	12652	12711	0.317345	0.247032	0.284932	2.51101	1.18676	0.498468
Ap1g2	1429	1520	1298	1072	1420	1397	1449	1379	1165	1151	1768	1073	1099	1236	1451	1317	1307	6.27709e-07	-0.198498	2.29983e-07	30.5705	0.871457	6.20224
Ap1m1	5576	6139	6236	5317	6160	6204	7628	6913	5447	3995	6461	4081	7307	6875	7589	6647	6806	0.0201007	-0.0638748	0.0143157	8.4928	0.956691	1.69679
Ap1m2	592	548	815	147	230	169	281	270	325	309	464	259	181	153	185	149	149	3.19185e-30	-0.758772	1.72145e-31	141.674	0.590999	29.496
Ap1s1	6057	6364	6719	5874	6866	6708	6958	6420	5937	3885	5948	3913	8061	7641	8368	5924	6054	0.0433581	-0.191981	0.0329035	6.82835	0.875403	1.36293
Ap1s2	1077	1162	882	783	998	990	738	671	456	559	894	499	893	679	934	683	745	1.90259e-11	-0.631739	4.3206e-12	52.3353	0.645398	10.7207
Ap1s3	843	885	754	630	791	708	532	471	469	277	471	285	915	809	951	778	745	8.45711e-05	-0.566653	4.08082e-05	20.2133	0.675181	4.07278
Ap2a1	5614	6397	5982	5266	6904	6711	13387	12659	9759	5520	9166	5549	20808	19848	23676	14979	14837	1.35327e-11	0.917053	3.01374e-12	53.0557	1.88825	10.8686
Ap2a2	5864	6264	5961	7215	9115	9076	6944	6438	4562	3891	6449	3978	9148	8013	9288	7746	7629	2.00226e-15	-0.252905	3.10775e-16	71.4149	0.839205	14.6985
Ap2b1	9337	10355	9976	10217	13096	12817	12320	11351	8302	6880	10986	6426	15018	12697	14791	13788	13230	7.41488e-06	-0.0970176	3.12139e-06	25.3545	0.934964	5.1299
Ap2m1	14347	15437	16516	19984	24350	25138	16861	15694	13283	9067	14630	8627	25785	23668	26746	19481	20002	1.12321e-14	-0.286808	1.89667e-15	67.7974	0.819714	13.9495
Ap2s1	4486	4611	5323	6448	7696	7884	4764	4692	3993	2741	4429	2787	8516	8079	9249	6806	6880	2.84185e-24	-0.26047	2.18917e-25	113.562	0.834816	23.5464
Ap3b1	8980	9156	10043	6492	8366	8064	9587	8988	8443	7065	11276	6563	9087	7720	8664	8254	7832	6.05429e-19	-0.14906	6.95238e-20	88.2252	0.901838	18.2179
Ap3d1	8269	9155	9590	9818	12601	12394	10710	10254	8603	6585	10123	6201	13773	12631	15702	13121	12878	1.96397e-11	-0.0630762	4.4656e-12	52.2692	0.957221	10.7069
Ap3m1	2104	2265	2540	3438	4509	4459	3389	3132	2782	2416	3774	2431	5714	5256	6107	5169	5262	2.95229e-19	0.244305	3.31415e-20	89.707	1.18452	18.5298
Ap3m2	428	433	446	738	913	1003	472	480	392	561	903	533	1386	1152	1466	1578	1589	1.66018e-10	0.38752	4.12194e-11	47.8242	1.30814	9.77984
Ap3s1	3111	3313	3308	2498	3020	2953	3116	3143	2535	2102	3275	1916	3251	2915	3407	2455	2626	3.11612e-14	-0.27108	5.4553e-15	65.6844	0.828699	13.5064
Ap3s2	2715	3012	3510	4386	5503	5559	3315	2936	2721	2243	3583	2106	6783	6332	7390	6600	6754	2.78865e-51	-0.0226136	5.32388e-53	240.73	0.984448	50.5546
Ap4b1	2483	2700	2643	3110	4017	4072	3234	3105	2690	2161	3571	2063	3388	3526	4403	4246	4433	0.0163107	-0.0511952	0.0114249	8.94391	0.965136	1.78753
Ap4e1	1019	1107	1114	1035	1486	1473	1170	1114	862	831	1484	827	1515	1196	1507	1451	1416	0.0995834	-0.128266	0.0807713	5.03227	0.91493	1.00181
Ap4m1	2080	2133	1544	1225	1734	1685	1891	1894	1293	1504	2168	1408	1541	1598	2039	2626	2668	0.250345	-0.0222933	0.220139	3.02699	0.984666	0.601461
Ap4s1	186	217	261	399	440	438	367	363	325	247	380	221	657	594	704	442	418	7.08253e-06	0.292287	2.97066e-06	25.4535	1.22458	5.14981
Ap5b1	662	710	624	677	846	798	630	550	349	275	492	274	917	806	980	691	674	1.00981e-07	-0.464248	3.41039e-08	34.3877	0.724849	6.99576
Ap5m1	2122	2230	1822	2050	2864	2815	2519	2310	1371	1509	2291	1404	2862	2732	3469	2888	3029	0.000722749	-0.108466	0.000399803	15.6491	0.927574	3.14101
Ap5s1	419	469	426	354	420	451	708	606	500	365	585	344	637	614	644	568	644	1.66095e-05	0.26141	7.32968e-06	23.6472	1.19865	4.77964
Ap5z1	581	620	754	849	1177	1096	948	946	730	472	867	516	1056	1267	1700	1821	1788	1.96248e-07	0.212736	6.8076e-08	33.0053	1.15888	6.7072
Apaf1	3307	3508	3175	2750	3568	3530	3460	3224	2350	2017	3234	1806	3241	2843	3301	2829	2688	1.04452e-16	-0.387242	1.43576e-17	77.5645	0.76459	15.9811
Apba1	203	250	256	450	571	545	297	308	192	167	193	138	816	717	970	553	547	9.99994e-21	0.000706087	9.94091e-22	96.7204	1.00049	20
Apba3	2069	2220	2235	1920	2437	2264	2971	2954	2200	1158	2198	1362	2949	2894	3300	2914	2782	0.936234	0.0267539	0.930872	0.143268	1.01872	0.0286157
Apbb1	286	263	299	132	165	137	183	172	188	38	62	32	154	121	173	54	51	0.00110864	-1.07776	0.000632208	14.7326	0.473762	2.95521
Apbb1ip	2964	3150	2463	333	415	386	2602	2514	1639	2439	3872	2286	1755	1507	1696	1670	1585	2.15236e-10	0.700751	5.42406e-11	47.2752	1.62535	9.66708
Apbb3	522	558	500	484	715	659	726	789	682	311	530	337	853	1167	1628	1745	1843	7.60568e-05	0.470924	3.65038e-05	20.4362	1.386	4.11886
Apc	3164	3599	3195	2916	4559	4459	4880	4600	2430	2705	4410	2491	5444	4561	5532	4820	4601	0.379613	0.0594436	0.346239	2.12125	1.04206	0.420659
Apc2	1124	1271	1193	1481	2162	2102	1015	1002	698	508	927	524	1284	1106	1439	1162	1103	5.89264e-30	-0.799329	3.20619e-31	140.43	0.574616	29.2297
Apeh	3827	4221	4499	5640	7186	6910	5231	4871	3961	3783	6028	3682	5955	6024	7074	6443	6646	0.00956664	-0.100712	0.00642616	10.0948	0.932573	2.01924
Apex1	5369	5699	5428	2345	2784	2741	5185	4779	4559	4119	6640	4075	4602	4375	4589	4448	4762	3.14817e-13	0.145198	6.02228e-14	60.8815	1.10588	12.5019
Apex2	675	752	622	1904	2286	2388	1043	1017	626	572	914	553	1381	1557	1917	1930	2005	1.06498e-14	-0.230668	1.79124e-15	67.9117	0.85224	13.9727
Aph1a	15055	15466	15714	9371	11175	11348	19320	18219	16799	10767	17530	11118	20170	18791	20712	14934	14906	6.99965e-06	0.213534	2.93256e-06	25.4793	1.15952	5.15492
Aph1b	303	279	172	461	562	553	584	524	381	294	422	235	1437	1153	1363	698	673	5.77081e-11	0.679145	1.37715e-11	50.0168	1.60119	10.2388
Api5	11431	12343	11792	10805	13787	13886	13443	12724	11804	7698	12271	7426	16829	14125	16455	11898	12167	0.153801	-0.142765	0.129121	4.094	0.905782	0.813042
Apip	581	652	865	709	778	864	730	637	614	514	859	558	1281	1210	1291	942	1015	0.0203261	0.0665418	0.0144859	8.46916	1.0472	1.69195
Aplf	2895	2917	2575	1598	1950	2073	3288	3089	2174	1407	2220	1267	2118	2058	2360	1652	1774	3.62974e-09	-0.292943	1.0391e-09	41.3698	0.816236	8.44012
Aplp1	481	476	392	678	860	840	370	373	207	191	295	179	1040	954	1149	864	885	8.96541e-22	-0.40227	8.29275e-23	101.688	0.756667	21.0474
Aplp2	4535	4794	4528	11679	15230	15206	18528	17302	15496	13438	21442	12747	30392	25643	29640	25438	25213	4.3782e-13	1.22527	8.51316e-14	60.1892	2.33799	12.3587
Apmap	1850	1915	2017	1688	2247	2235	2326	2088	2213	1088	1826	1106	3965	3540	3980	2808	2861	0.0114149	0.132	0.00779189	9.70934	1.09581	1.94253
Apobec1	369	376	388	149	161	166	486	407	431	521	758	511	185	154	228	316	318	4.05932e-16	0.397493	5.94407e-17	74.7231	1.31722	15.3915
Apobec2	333	339	200	79	88	101	214	195	126	154	240	118	49	59	66	37	47	4.37012e-40	-0.904553	1.30987e-41	188.272	0.534198	39.3595
Apobec3	1312	1386	1112	1018	1383	1394	1489	1480	761	1309	1988	1141	2361	2393	3052	2802	2781	0.00149609	0.421832	0.000873007	14.0871	1.33963	2.82504
Apobr	658	690	805	1081	1362	1298	438	417	358	29	69	36	548	500	636	53	44	0.00384965	-1.96228	0.00240952	12.0567	0.256623	2.41458
Apoe	326	425	411	135	301	272	450	479	498	254	443	263	281	640	1035	1035	1138	0.0493699	0.706794	0.0378851	6.54639	1.63217	1.30654
Apol10a	82	82	58	2374	3079	3077	57	54	32	41	40	16	444	554	571	839	894	6.73781e-69	-1.73193	6.43166e-71	323.245	0.301049	68.1715
Apol10b	66	73	69	130	156	187	38	36	50	105	189	94	45	43	45	67	83	0.228534	-0.789448	0.199171	3.22718	0.578565	0.641049
Apol11b	1395	1491	1136	18450	23513	23974	683	573	376	526	738	431	2994	3326	3933	6370	6697	6.25523e-65	-1.92645	6.92637e-67	304.676	0.263076	64.2038
Apold1	373	389	380	272	339	340	493	434	368	217	306	204	174	226	219	86	93	5.09881e-06	-0.762474	2.09246e-06	26.1543	0.589484	5.29253
Apoo	765	759	797	812	979	998	1024	871	645	723	1136	719	1371	1185	1361	1176	1214	0.0197612	0.135536	0.0140607	8.52874	1.0985	1.70419
Apool	1290	1237	1211	1167	1417	1397	1165	1144	1058	1158	1774	1130	1301	1215	1330	1347	1424	0.0776895	-0.146345	0.0617971	5.5678	0.903537	1.10964
Appbp2	4476	4857	4856	5205	7179	6968	5963	5700	4034	3949	6514	3986	8203	6476	7907	6847	6668	0.00826994	-0.0283875	0.00549277	10.4086	0.980516	2.0825
Appl1	1330	1420	1641	1785	2459	2299	2476	2337	2557	2118	3306	2001	3430	2791	3350	3231	3167	6.02298e-05	0.508433	2.84706e-05	20.9333	1.4225	4.22019
Appl2	849	947	1119	4283	5926	5631	2037	2010	1425	289	425	264	3926	4632	6460	2678	2872	2.98991e-06	-0.316196	1.18985e-06	27.2834	0.803185	5.52434
Aprt	2302	2469	2307	3117	3440	3526	4266	4096	3185	3965	6554	4207	4059	3693	3861	4973	5029	0.0115301	0.476942	0.00787272	9.6887	1.39179	1.93817
Aptx	671	670	780	841	1073	1040	661	599	607	625	911	546	1006	962	1101	1170	1240	0.00266568	-0.116122	0.00162393	12.8458	0.922664	2.57419
Aqp11	112	143	119	73	86	109	401	409	301	374	588	404	543	494	559	420	428	2.21398e-38	1.93641	7.37572e-40	180.21	3.82752	37.6548
Aqp9	6541	6622	5131	1064	1275	1238	2188	1928	1861	530	777	406	503	479	485	357	350	2.20735e-31	-2.05788	1.11252e-32	147.152	0.240169	30.6561
Aqr	8913	9552	10081	5878	8195	7871	9746	9252	7015	5816	9343	5418	10699	8924	10392	9721	9312	0.000704779	-0.102962	0.000389122	15.7032	0.931119	3.15195
Araf	2974	3281	3283	3911	5434	5363	4210	4121	3464	2301	3665	2348	5636	5701	6732	5643	5727	5.20763e-14	0.0139866	9.29895e-15	64.6177	1.00974	13.2834
Arap1	2219	2421	2368	1342	1853	1746	2188	2044	1702	1056	1851	1125	1483	1349	1676	1397	1382	7.01295e-35	-0.49718	2.91738e-36	163.645	0.70849	34.1541
Arap3	2919	3158	2933	116	151	133	4992	4617	3300	2322	3861	2253	641	671	803	640	665	1.14006e-42	1.00081	3.04712e-44	200.399	2.00112	41.9431
Arcn1	16212	17084	17177	15089	18783	18828	21400	20347	15133	18862	30603	17950	21830	18773	21537	26580	26109	0.0431432	0.199732	0.0327198	6.83955	1.14848	1.36509
Arel1	8030	8918	9640	8577	10600	10594	8827	8218	6737	3253	5158	3167	13174	10979	12605	8045	7610	0.00303775	-0.440953	0.00186974	12.5639	0.736648	2.51745
Arf1	26618	28179	29784	27570	33468	33517	24667	23705	18656	18307	29647	18320	24091	22162	25033	29391	29427	9.6745e-07	-0.45833	3.63671e-07	29.654	0.727828	6.01437
Arf2	2190	2293	1937	2307	2661	2885	1728	1655	1461	1252	1948	1226	3332	3085	3264	2980	3054	4.23556e-12	-0.26396	8.97165e-13	55.4791	0.832799	11.3731
Arf3	13866	15353	15202	17321	21764	21136	17740	16638	11240	10012	17781	11587	22095	19115	22509	21977	21532	2.01269e-06	-0.142343	7.85593e-07	28.1137	0.906047	5.69622
Arf4	6839	7249	7356	5476	6922	6814	8871	8025	6038	5521	9472	5982	9269	7921	9188	8408	8146	3.05411e-07	0.0705699	1.07897e-07	32.0842	1.05013	6.51512
Arf5	4422	4495	4278	5275	6339	6234	5662	5646	4500	2902	4791	2816	8482	8299	8997	5483	5763	0.00251779	-0.0147632	0.00152567	12.9706	0.989819	2.59898
Arf6	3774	3960	4366	3908	4850	4691	5160	5518	4211	3064	5066	3515	5977	5589	6604	5494	5508	0.147476	0.0989793	0.123388	4.18484	1.07102	0.831279
Arfgap1	2829	3061	2926	2503	3143	3199	3826	3893	3165	1904	3115	1805	3093	3251	3981	3403	3361	0.142485	-0.0555958	0.118819	4.2603	0.962197	0.84623
Arfgap2	4519	5033	4968	5281	6734	6639	6196	5667	5129	3474	5284	3285	8084	7299	8108	6412	6473	0.00346642	-0.0454382	0.00215146	12.2832	0.968995	2.46012
Arfgap3	2036	1986	1956	2335	2630	2597	2656	2406	1592	1481	2181	1260	2204	2031	2375	1973	1876	0.00492691	-0.32856	0.00314728	11.5224	0.796331	2.30743
Arfgef1	10250	11030	10184	6734	9823	9506	15902	14648	9786	11147	18883	10710	15065	11897	14859	14270	14051	6.58339e-13	0.375477	1.29707e-13	59.347	1.29727	12.1816
Arfgef2	6588	7326	7236	5405	7396	7141	9092	8620	6123	4814	8017	4660	9843	8282	9706	7615	7194	0.104511	-0.00290637	0.0851276	4.92721	0.997987	0.980836
ENSMUSG00000074513	2561	2651	2495	2439	3230	3209	3129	3013	2439	2149	3494	2098	4173	3277	4098	3554	3516	0.263851	0.0523347	0.233199	2.91173	1.03694	0.578642
Arfip2	3912	4335	3725	2892	3413	3433	5146	4879	4070	2668	4507	2711	5596	5560	6263	5031	5116	0.025527	0.205666	0.0185214	7.97765	1.15322	1.593
Arfrp1	3526	3705	3563	2139	2737	2825	3930	3828	3054	2508	3718	2341	3899	3818	4578	4311	4551	0.0122316	0.111747	0.00839606	9.55998	1.08054	1.91252
Arglu1	4163	4625	3881	3974	6506	5832	5605	5552	4667	3051	5272	3270	5087	6883	10259	12149	13482	0.00150147	0.304657	0.000876286	14.0796	1.23513	2.82348
Arhgap1	3195	3297	2908	3259	4216	4154	3578	3252	2399	1890	3100	1974	5237	4504	5110	4271	4134	3.37754e-09	-0.141351	9.61419e-10	41.5252	0.90667	8.4714
Arhgap10	1121	1202	1228	865	1100	1147	1012	916	840	877	1327	856	1621	1593	1774	1671	1553	0.626027	0.0295005	0.59806	1.02813	1.02066	0.203407
Arhgap11a	3226	3492	3788	2823	4467	4314	2814	2544	2502	1835	3135	1769	3689	3123	3984	3263	3184	3.99379e-17	-0.496156	5.31438e-18	79.5522	0.708993	16.3986
Arhgap12	1780	1790	1596	1782	2422	2373	2156	2164	2430	1515	2558	1399	2691	2168	2758	2110	2002	0.82831	0.0161459	0.813287	0.413342	1.01125	0.0818072
Arhgap15	527	499	314	143	180	186	1063	951	1054	1020	1594	897	349	300	362	569	554	2.91527e-31	1.1795	1.47489e-32	146.588	2.26499	30.5353
Arhgap17	5741	5851	5206	4057	5451	5159	3353	3234	3006	2119	3321	2007	4167	3938	4617	4503	4486	8.81668e-19	-0.742543	1.02676e-19	87.4454	0.597685	18.0547
Arhgap18	567	569	460	342	416	391	834	725	585	663	1010	568	507	461	561	491	503	2.11231e-18	0.278985	2.52647e-19	85.6446	1.21334	17.6752
Arhgap19	8744	9437	10888	6816	9252	9715	10509	9343	9612	8488	13523	7821	8397	7693	9194	7407	7613	7.3104e-09	-0.175712	2.16604e-09	39.9007	0.885331	8.13606
Arhgap21	5425	5892	5607	4270	5993	5762	6952	6580	4293	5540	9233	5307	6105	5217	6259	6727	6409	0.00122747	0.0362194	0.000705715	14.5126	1.02542	2.91099
Arhgap23	1566	1685	1850	7620	9884	9908	1352	1315	1168	1007	1498	857	3756	3497	4108	3587	3546	2.0832e-43	-1.0745	5.38897e-45	203.864	0.474835	42.6813
Arhgap25	836	892	838	635	838	784	1035	951	878	399	594	402	1006	918	1058	595	568	0.156695	-0.238286	0.131821	4.05262	0.847752	0.804944
Arhgap26	636	685	621	374	549	506	650	561	375	1087	1611	984	839	717	832	1479	1377	0.0293298	0.665839	0.0215326	7.67637	1.58649	1.53269
Arhgap27	762	802	1021	270	354	331	916	836	696	397	668	427	585	634	788	490	522	7.12914e-07	0.0519052	2.62953e-07	30.3026	1.03663	6.14696
Arhgap30	5671	5961	5308	2333	2982	2914	4450	4169	3149	3617	5907	3376	3027	2611	3015	3502	3410	3.18367e-23	-0.294716	2.66521e-24	108.564	0.815233	22.4971
Arhgap33	970	1064	1401	1301	1939	1956	742	671	567	564	978	618	1288	1292	1612	1391	1288	7.40934e-20	-0.676799	7.89311e-21	92.5766	0.625552	19.1302
Arhgap35	2467	2755	2839	3366	4517	4553	4061	3748	2698	2840	4595	2795	6757	5936	6766	5390	5306	1.97667e-13	0.299908	3.72465e-14	61.8424	1.23107	12.7041
Arhgap39	2163	2439	1837	1111	1571	1646	3655	3475	2136	1833	3148	1900	4561	4553	5560	5039	4897	3.41349e-06	0.835226	1.36885e-06	27.0031	1.78414	5.4668
Arhgap4	1178	1306	947	303	428	408	806	678	531	396	633	355	257	424	478	518	592	1.36859e-10	-0.580865	3.36531e-11	48.2298	0.668563	9.86373
Arhgap45	9601	9961	8984	10761	15145	14147	9176	8710	8258	5028	8172	4912	6269	7082	8851	7699	7902	4.11144e-08	-0.755319	1.33123e-08	36.2691	0.592415	7.38601
Arhgap5	1282	1374	1098	983	1338	1216	1937	1945	1467	1515	2367	1351	1757	1348	1753	1652	1627	1.32948e-09	0.329202	3.61812e-10	43.4798	1.25632	8.87632
Arhgap6	1939	2035	1530	865	987	1000	1871	1734	1218	1190	1932	1022	1452	1122	1292	1310	1283	3.07362e-17	-0.104955	4.02539e-18	80.1078	0.929834	16.5124
Arhgap9	3210	3395	2838	994	1136	1166	2718	2603	1895	1401	2421	1485	1308	1250	1480	989	945	9.61105e-52	-0.419027	1.789e-53	242.911	0.747929	51.0172
Arhgdia	13615	14993	16165	11023	13263	12954	20077	18578	15670	10074	16778	10904	19634	18863	20835	17387	17469	0.000725657	0.152155	0.000401757	15.6393	1.11123	3.13927
Arhgdib	10338	10792	13826	3316	3389	3131	8024	7593	9376	14	14	33	3255	2985	3247	26	10	0.165806	-1.36848	0.14023	3.92894	0.387299	0.780399
Arhgdig	1161	1226	1556	1913	2172	2097	2269	2145	1870	947	1614	1063	2042	2162	2413	1758	1832	0.613482	-0.0160341	0.584963	1.07241	0.988948	0.212198
Arhgef1	8530	9337	8341	4386	5812	5789	7638	7340	5593	4205	6957	4110	6681	6454	8265	7684	7376	6.2028e-05	-0.231888	2.9368e-05	20.8712	0.85152	4.20741
Arhgef10l	1337	1437	1170	309	433	433	1182	1121	613	2	3	4	241	224	271	3	1	0.0802038	-1.66185	0.0639196	5.50026	0.316034	1.09581
Arhgef11	1103	1131	1152	1829	2468	2438	1663	1531	1064	872	1387	830	3225	2692	3292	2597	2511	1.08226e-43	0.0693651	2.77218e-45	205.193	1.04925	42.9657
Arhgef12	7264	7655	8693	15331	21268	20898	10742	9833	5914	6543	11135	6087	19296	15718	18389	18830	17663	2.74343e-20	-0.160259	2.81257e-21	94.6404	0.894864	19.5617
Arhgef18	697	791	650	69	79	78	765	739	502	359	559	335	266	256	312	321	308	8.52798e-12	0.450559	1.85929e-12	54.0217	1.36657	11.0692
Arhgef2	12202	12950	10637	3108	4059	3965	13343	12350	8634	8168	13716	8068	5057	4849	6010	5206	5199	1.49276e-127	0.0046742	2.99236e-130	596.48	1.00325	126.826
Arhgef25	2509	2632	1787	1038	1293	1309	3836	3526	2941	1917	2992	1778	2448	2653	3355	1995	2002	4.97005e-12	0.483797	1.05986e-12	55.1458	1.39842	11.3036
Arhgef3	730	785	613	633	805	799	676	592	475	240	386	199	924	805	907	684	682	0.00157143	-0.507028	0.000920567	13.981	0.703671	2.80371
Arhgef37	214	239	149	159	228	185	304	275	99	272	396	233	119	144	143	117	152	0.00109909	-0.214424	0.000626135	14.7519	0.86189	2.95897
Arhgef39	669	712	849	770	1124	1205	444	446	541	433	668	415	661	833	967	630	735	4.17106e-08	-0.650418	1.35094e-08	36.2398	0.637096	7.37975
Arhgef4	314	315	390	218	272	267	501	455	400	263	430	309	396	421	532	588	722	0.00374647	0.472875	0.00234137	12.114	1.38787	2.42638
Arhgef40	1800	1886	1403	1866	2674	2571	2610	2412	1304	2260	3628	2148	2068	2057	2557	3129	2953	0.585526	0.155269	0.555791	1.17473	1.11363	0.232454
Arhgef7	2438	2596	2519	2752	3706	3743	2661	2508	1888	1687	2841	1703	3990	3500	4225	3789	3745	1.51521e-38	-0.159534	4.94656e-40	181.009	0.895314	37.8195
Arid1a	8111	8894	8764	5582	8463	8060	10890	10308	6444	5914	10455	6039	7956	6781	8088	8188	7512	2.80478e-11	-0.146073	6.50861e-12	51.5158	0.903707	10.5521
Arid1b	3541	3911	3546	3175	4431	4278	5000	4832	3543	2859	4797	2796	5209	4450	5323	4461	4105	0.126982	0.0234573	0.105091	4.50585	1.01639	0.896257
Arid2	5383	6052	5338	5383	7912	7613	7295	6882	4177	4028	7139	4104	7888	6477	8046	6191	6013	0.15069	-0.163948	0.126265	4.13874	0.892579	0.821916
Arid3a	940	1050	862	1040	1364	1249	823	732	559	401	660	416	850	802	930	706	724	5.88731e-24	-0.799037	4.65882e-25	112.052	0.574733	23.2301
Arid3b	289	320	305	523	738	750	427	382	411	133	191	134	558	508	677	321	301	0.00231457	-0.490452	0.00139369	13.1516	0.711802	2.63553
Arid4a	1980	2003	2070	1938	2890	2795	2807	2577	1773	1941	3149	1815	2791	2382	3002	3063	2928	0.900657	0.0366017	0.892146	0.228252	1.02569	0.0454406
Arid4b	2745	2649	2424	3216	4619	4316	3381	3128	2402	2083	3174	1752	4436	3569	4486	3770	3714	9.63604e-06	-0.156127	4.10792e-06	24.8052	0.897431	5.0161
Arid5a	439	484	545	699	898	930	253	275	310	88	127	96	869	856	929	691	640	4.59004e-10	-0.913341	1.19089e-10	45.7023	0.530954	9.33818
Arih1	6113	6390	6052	6866	9220	8952	9369	8695	5838	2663	4314	2526	10961	9173	11117	4483	4450	0.249138	-0.292864	0.219007	3.03731	0.81628	0.60356
Arih2	4630	4758	4367	5119	6306	6412	4821	4698	4246	3205	5046	3110	7736	7220	8519	6638	6620	5.40711e-15	-0.0711191	8.84153e-16	69.3238	0.951899	14.267
Arl1	5568	5887	6211	5311	6431	6382	7270	6977	6531	4404	7540	4343	9049	7986	9174	6962	6988	0.297906	0.0781544	0.266	2.64852	1.05567	0.525921
Arl10	185	191	196	211	257	278	266	213	130	131	219	112	313	353	439	305	279	0.00024165	0.00229584	0.000124908	17.9759	1.00159	3.61681
Arl13b	415	409	406	465	678	554	545	469	298	478	737	403	855	770	913	885	902	0.000561965	0.282403	0.000305873	16.1847	1.21622	3.25029
Arl14ep	2239	2401	2974	1498	1994	1921	3296	3178	3252	1720	2801	1709	2316	2028	2444	2095	2112	1.10467e-11	0.0189428	2.43478e-12	53.4823	1.01322	10.9568
Arl14epl	900	992	1276	1015	1262	1210	1712	1395	1326	792	1410	815	2186	1790	2147	1424	1435	0.0421566	0.261071	0.0319112	6.8896	1.19837	1.37513
Arl15	768	794	708	669	896	851	974	952	790	675	1137	754	1426	1194	1419	1192	1169	9.7442e-06	0.289405	4.16426e-06	24.7779	1.22214	5.01125
Arl16	464	508	434	562	688	668	558	559	409	403	605	386	839	817	835	749	769	2.48584e-07	0.034049	8.70613e-08	32.5133	1.02388	6.60453
Arl2	1254	1385	1855	1003	1208	1207	2058	1780	1716	895	1460	945	1465	1615	1941	1523	1557	0.00595726	0.0727617	0.0038572	11.1156	1.05173	2.22495
Arl2bp	3076	3214	3385	5970	7337	7267	4975	4645	4738	3026	5031	3014	11488	10295	11509	9123	9346	4.76089e-50	0.336578	9.54359e-52	234.957	1.26276	49.3223
Arl3	4103	4196	3996	5082	6191	6321	4665	4307	3222	2953	4895	2984	6938	6435	7090	6141	6399	5.72378e-28	-0.120808	3.54595e-29	131.018	0.919672	27.2423
Arl4a	2299	2247	1395	1859	2308	2338	2542	2431	2124	1740	2759	1593	3414	3031	3614	2804	2820	0.123056	0.181326	0.10156	4.57421	1.13393	0.909896
Arl5a	2557	2530	2381	3090	3965	3802	2645	2599	2134	1458	2435	1462	3654	3299	3994	2835	2871	1.83676e-10	-0.338798	4.59189e-11	47.6083	0.7907	9.73595
Arl5b	966	1129	858	1449	2104	2004	1593	1471	943	915	1466	861	1995	1535	2083	1480	1560	0.00921008	-0.067597	0.00616467	10.1778	0.954226	2.03574
Arl6ip1	3521	3670	5843	8903	11388	11192	4639	4345	5036	4565	7386	4719	14443	12447	14311	11516	11822	8.24317e-13	0.130437	1.64297e-13	58.8742	1.09463	12.0839
Arl6ip4	1876	1918	2209	1727	2078	2075	1951	1894	1727	947	1644	1003	2618	2525	3042	2122	2150	0.0624283	-0.1991	0.0488712	6.03713	0.871094	1.20462
Arl6ip5	4538	4633	4350	4267	4835	5013	6232	5958	5254	2933	4591	2779	6560	5998	6819	3908	4022	0.612828	-0.0459269	0.584281	1.07475	0.968667	0.212661
Arl6ip6	1546	1725	1583	1675	2310	2353	1975	1810	1569	1453	2474	1426	2526	2120	2557	1952	2023	0.836211	-0.0387114	0.822481	0.390859	0.973524	0.0776843
Arl8a	3078	3294	3326	3717	4282	3854	4224	4103	4138	2655	4030	2344	4710	4696	5696	4967	4909	0.220878	0.0824288	0.192014	3.30037	1.0588	0.655847
Arl8b	10403	10834	10717	6377	8108	7942	14721	13941	12635	9158	13818	8969	12448	10631	13053	8598	8764	3.69865e-20	0.198666	3.84129e-21	94.017	1.14764	19.432
Armc1	2505	2734	2912	2815	3622	3585	3371	3233	2594	2342	3587	2226	4552	4223	4745	3631	3734	0.0178276	0.0525879	0.0125607	8.75437	1.03712	1.74891
Armc10	3617	3832	3454	2376	2912	2832	3177	2910	2284	2207	3502	2112	4003	3518	4121	3709	3899	0.110137	-0.134851	0.0901513	4.81253	0.910764	0.958067
Armc2	75	91	88	76	112	117	147	105	102	91	173	78	91	87	97	104	90	0.0457704	0.0131623	0.0349307	6.70878	1.00917	1.33942
Armc5	1059	1065	969	1140	1451	1458	1619	1540	1186	633	1004	594	1931	1887	2280	1699	1766	0.00659925	0.118431	0.0043006	10.898	1.08555	2.18051
Armc6	2198	2348	2115	892	1109	1141	2184	1954	1358	1026	1707	1076	1576	1525	1788	1714	1767	8.04298e-06	-0.121262	3.39807e-06	25.1846	0.919383	5.09458
Armc7	538	542	472	547	682	682	612	539	531	266	416	209	575	609	678	503	499	0.0155055	-0.382583	0.0108284	9.05117	0.767063	1.80952
Armc8	1620	1681	1619	1712	2294	2312	2068	1767	1456	1211	1945	1146	2860	2507	2885	2448	2477	1.7252e-15	-0.0149318	2.6662e-16	71.7214	0.989703	14.7632
Armc9	995	1063	1010	873	1155	1130	2068	1931	1578	2225	3565	2088	2325	2147	2760	5078	4995	3.66544e-08	1.28699	1.18263e-08	36.5059	2.44019	7.43587
Armcx1	320	330	373	1055	1357	1312	948	842	663	595	1027	592	1603	1373	1817	1246	1351	1.34065e-07	0.530252	4.59168e-08	33.7929	1.44418	6.87268
Armcx2	3105	3208	2711	3035	3896	3743	7226	6647	4073	3539	5937	3464	9053	7932	9223	7431	7396	5.42213e-27	0.817289	3.52987e-28	126.422	1.76209	26.2658
Armcx3	2035	2098	2132	2792	3627	3522	4203	3996	2833	2402	3821	2176	5435	4836	5714	4304	4491	2.23674e-11	0.442581	5.11573e-12	51.9974	1.35903	10.6504
Armcx5	772	868	924	971	1440	1333	743	720	956	421	574	346	1540	1491	1880	1745	1740	7.73885e-07	-0.173208	2.86255e-07	30.1328	0.886868	6.11132
Armh3	1390	1479	1439	909	1051	1177	1418	1369	1181	812	1178	771	1440	1146	1320	1104	998	2.70556e-08	-0.24362	8.60533e-09	37.1418	0.844623	7.56774
Armt1	1939	2015	1890	1180	1649	1540	1974	1931	1667	1492	2474	1410	1796	1739	1997	1894	2004	6.25066e-13	-0.0142938	1.23032e-13	59.4527	0.990141	12.2041
Arnt	9896	11280	11281	14164	19882	19352	15561	14622	11809	10833	17079	10263	21456	17758	20992	20553	19450	0.000173758	0.0889598	8.79618e-05	18.6772	1.0636	3.76006
Arpc1a	6992	7149	6959	8604	10367	10162	8360	7950	7453	4457	7171	4153	11119	10265	11756	7011	6979	0.0223629	-0.23482	0.0160635	8.26241	0.849791	1.65047
Arpc1b	12431	12983	10497	5041	5796	5398	7594	7481	6219	3443	6026	3697	4504	4291	4855	2769	2726	2.47594e-28	-0.960829	1.49606e-29	132.744	0.513762	27.6063
Arpc2	11525	12321	11679	7616	9092	9100	9394	8980	7862	8985	14798	9045	9407	8649	9646	13097	13441	0.0101441	-0.112356	0.00684503	9.96847	0.925076	1.99379
Arpc3	12657	13003	11361	10817	12089	12746	12578	11933	8840	7661	12288	7005	14215	13636	14407	11611	11559	4.29936e-05	-0.246307	1.99414e-05	21.6454	0.843052	4.3666
Arpc4	6370	6684	6858	6307	7654	7742	5898	5739	5620	3523	5862	3819	7421	6572	7429	6353	6339	2.39662e-11	-0.391832	5.50197e-12	51.8518	0.762161	10.6204
Arpc5	7853	7877	7139	11324	14065	13611	7400	7504	5822	6360	10327	6243	11584	10269	11744	12632	12955	5.18603e-06	-0.248171	2.13114e-06	26.1177	0.841963	5.28516
Arpc5l	2525	2650	2799	3532	4282	4309	3176	2910	2617	1903	3108	1971	5605	5544	5885	4839	4935	1.31288e-39	0.0333867	4.07298e-41	186.003	1.02341	38.8818
Arpp19	4663	4802	5560	3956	4941	4750	5364	5349	5176	3738	5861	3916	6280	5804	6620	4909	5077	0.00275607	-0.0010024	0.00168252	12.7749	0.999305	2.55971
Arrb1	8545	9587	9478	15565	20783	20680	7491	6720	4455	3685	6541	3476	8141	8138	9808	8127	8113	1.27468e-32	-1.13996	6.02297e-34	152.985	0.453772	31.8946
Arrb2	6987	7356	6139	3844	4533	4559	4352	4090	3475	3432	5337	3386	3220	3358	3906	4389	4513	3.17153e-17	-0.614902	4.16271e-18	80.0407	0.652974	16.4987
Arrdc1	1559	1633	1368	1094	1412	1432	1256	1195	1039	836	1339	808	1199	1402	1631	1105	1197	2.935e-10	-0.410037	7.4888e-11	46.6301	0.752604	9.53239
Arrdc2	321	370	366	343	482	438	345	353	250	234	400	232	338	388	472	510	517	0.0235478	-0.224141	0.0169865	8.15067	0.856105	1.62805
Arrdc3	129	127	154	1220	1689	1707	215	193	335	129	175	114	1213	1344	1966	1437	1650	3.62254e-42	0.0747358	9.85513e-44	198.052	1.05317	41.441
Arsa	3283	3590	3263	2697	3204	3247	7243	6634	5705	3029	4596	2710	6136	5690	6658	4510	4367	2.49911e-05	0.527699	1.1298e-05	22.7818	1.44163	4.60221
Arsg	742	785	982	1319	1601	1720	1250	1199	1223	624	953	556	2171	1873	2298	1620	1674	2.68927e-07	0.0997266	9.44172e-08	32.3511	1.07157	6.57037
Arsk	530	553	481	167	201	250	604	553	274	245	392	248	397	351	431	370	385	0.000107202	0.0142396	5.26188e-05	19.7049	1.00992	3.9698
Art4	591	613	544	2797	3162	3313	1316	1234	660	10	26	17	3430	3335	3670	643	625	0.026647	-0.496139	0.0194053	7.88442	0.709002	1.57435
Arv1	253	285	296	145	255	278	383	399	212	156	272	199	321	294	386	411	437	0.444846	0.166604	0.411767	1.7746	1.12241	0.351791
As3mt	5211	5563	5680	3465	3964	3985	6575	6109	5340	3748	6197	3583	5479	5173	5768	5021	4999	1.31175e-20	0.0383461	1.31726e-21	96.1575	1.02694	19.8821
Asah1	1905	1988	2177	1957	2334	2155	2771	2702	2542	1719	2774	1644	4659	4048	4870	2645	2887	0.00265518	0.355279	0.00161703	12.8543	1.27923	2.57591
Asah2	111	120	117	246	306	329	183	169	122	142	212	117	386	293	376	306	298	3.65979e-12	0.129238	7.69967e-13	55.7849	1.09372	11.4365
Asap1	3169	3526	3150	3136	3979	3903	4589	4366	3471	1993	3113	1836	6616	5749	6741	4206	4096	0.102649	0.0966897	0.0834835	4.96621	1.06932	0.988643
Asap2	420	439	309	1750	2311	2296	315	296	166	253	396	268	605	511	638	650	694	1.0279e-17	-1.31517	1.29517e-18	82.3758	0.401878	16.9881
Asap3	99	104	53	171	240	208	82	69	37	85	128	71	178	163	234	210	194	1.92843e-06	-0.250703	7.50867e-07	28.2041	0.840487	5.7148
Asb1	4605	5069	4191	17159	22175	22116	6018	5394	5147	3418	5350	3209	5894	6083	7488	9438	9975	3.90413e-09	-0.884729	1.12138e-09	41.2174	0.541589	8.40848
Asb11	208	197	140	105	124	118	111	100	93	54	73	63	99	101	130	109	105	7.85574e-07	-0.799209	2.90803e-07	30.1012	0.574664	6.10481
Asb13	426	420	410	251	329	280	454	445	323	224	342	229	699	708	817	613	647	0.171314	0.257223	0.145427	3.85616	1.19518	0.766206
Asb16	300	356	342	70	83	78	462	434	348	302	475	305	334	284	329	279	297	9.32979e-13	0.848053	1.86311e-13	58.6227	1.80007	12.0301
Asb17	314	323	336	61	53	58	415	407	285	417	680	475	90	98	103	117	127	2.2643e-48	0.531975	4.69028e-50	227.168	1.44591	47.6451
Asb3	897	871	958	907	1165	1171	1028	911	836	761	1186	678	1244	1005	1167	928	968	0.0989977	-0.172032	0.0802584	5.04501	0.887592	1.00437
Asb6	1374	1360	1352	1462	1914	1885	1548	1458	1617	697	1117	731	1805	1991	2398	1979	2024	0.0115139	-0.148412	0.00786061	9.69178	0.902243	1.93878
Asb7	1208	1358	1109	1227	1739	1631	1526	1398	1000	797	1318	756	1794	1477	1814	1464	1500	0.00150735	-0.184067	0.000879861	14.0715	0.880218	2.82179
Asb8	3218	3456	3212	4005	4685	4670	3522	3402	2869	2309	3766	2380	5475	4946	5638	4427	4516	1.73139e-13	-0.132831	3.23272e-14	62.1257	0.91204	12.7616
Ascc1	2969	2900	3029	1941	2172	2288	2961	2951	2831	2014	3189	1958	2597	2356	2611	2499	2519	4.7282e-24	-0.119807	3.69644e-25	112.515	0.920311	23.3253
Ascc2	3544	3993	4169	3488	4793	4786	4254	3889	3347	2453	4149	2422	5008	4875	5869	6363	6247	0.00525476	-0.0646274	0.00337426	11.3832	0.956192	2.27945
Ascc3	3623	3898	4118	2568	3872	3655	5184	4894	3306	3456	5732	3235	3767	3089	3727	4157	4013	1.02693e-08	0.00309404	3.10256e-09	39.1821	1.00215	7.98846
Asf1a	2055	2165	2556	2096	2268	2367	2659	2474	2337	1967	3353	2055	2856	2627	3165	2941	3034	0.0269631	0.103171	0.0196509	7.85926	1.07413	1.56923
Asf1b	2717	2950	3120	2627	3359	3521	3403	3002	2243	2768	4578	2781	3863	3689	3985	3366	3398	0.400968	0.00616783	0.367398	2.00262	1.00428	0.39689
Ash1l	5661	6194	5045	4827	8009	7667	8191	7661	4693	5384	8778	5160	7982	6498	8420	11071	10686	0.362647	0.166381	0.329	2.2234	1.12224	0.440515
Ash2l	7866	8322	10900	7951	10179	9953	12381	11873	10871	8558	14336	8604	12921	11467	13234	11519	11514	0.000291105	0.185204	0.00015211	17.5818	1.13698	3.53595
Asic4	164	142	133	2816	3428	3284	451	440	299	45	75	55	4785	4284	5091	2349	2348	1.03116e-17	0.223961	1.30027e-18	82.3679	1.16794	16.9867
Asl	1343	1391	1128	834	961	935	1424	1345	1123	1237	2027	1176	1293	1192	1369	1458	1388	5.16705e-08	0.180129	1.68523e-08	35.7976	1.13299	7.28676
Asns	19042	20177	25225	14218	17161	17573	21676	19357	22357	13278	20522	13154	20170	18495	20083	18119	18521	3.19438e-07	-0.153947	1.13096e-07	31.9901	0.898788	6.49561
Asnsd1	5506	5643	5826	3188	4063	3946	4258	3948	3537	5264	8306	4814	5427	4601	5375	8103	8266	0.194986	0.148282	0.167718	3.57094	1.10825	0.709997
Asph	4630	4905	4166	2381	3182	3276	7218	6993	5439	5333	9101	5441	8703	7384	8640	7576	7287	6.62828e-18	0.808984	8.24423e-19	83.2792	1.75198	17.1786
Aspm	2945	3526	5229	3491	6121	6115	2794	2559	2563	3995	6402	3548	3576	3057	3936	5204	5108	0.345698	-0.329712	0.312468	2.32651	0.795695	0.461303
Aspscr1	1569	1637	1729	1786	2331	2201	2082	1931	1913	1234	1901	1137	2190	2353	2835	2430	2542	0.0522446	-0.0177762	0.0402657	6.42451	0.987754	1.28196
Asrgl1	3643	3990	3441	1641	1967	2063	5820	5169	4141	2883	4542	2648	3729	3355	3607	2708	2707	1.37225e-25	0.302852	9.82424e-27	119.77	1.23358	24.8626
Ass1	5157	5696	6576	678	763	710	2806	2577	1723	2022	3367	1956	735	716	761	1144	1097	3.22614e-34	-0.696338	1.42891e-35	160.467	0.617137	33.4913
Aste1	385	402	388	385	470	463	593	565	369	329	562	354	526	586	664	625	689	0.0300277	0.203932	0.0220851	7.6257	1.15183	1.52248
Asxl1	8137	8628	8896	4027	5584	5440	15414	14353	14104	7169	11230	6819	7521	6564	7971	6813	6476	5.00837e-24	0.301791	3.92504e-25	112.395	1.23267	23.3003
Asxl2	5345	5603	5429	5059	7074	7002	7952	7465	4231	4140	6724	3855	7557	6062	7340	6559	6115	0.450828	-0.0911197	0.417778	1.74561	0.938794	0.345989
Atad1	4624	4818	4852	4435	5746	5759	5924	5551	4888	3886	6169	3500	8032	6740	7947	6437	6776	0.00542691	0.0926001	0.00349154	11.3148	1.06629	2.26545
Atad2	9856	10680	13138	7589	12381	11708	10224	9748	7588	8623	14224	8228	10217	8673	11051	10309	10352	0.000230513	-0.269715	0.000118909	18.0743	0.829483	3.6373
Atad2b	2492	2601	2758	4030	6095	5937	3452	3361	2292	2239	3723	2132	4646	3761	4679	3994	3769	5.59382e-05	-0.275011	2.63939e-05	21.0848	0.826444	4.25229
Atad3a	5908	6294	6804	2666	3474	3509	7473	7089	6414	4362	7635	4595	5600	6118	7321	7922	8063	7.06294e-06	0.368626	2.96177e-06	25.4594	1.29112	5.15101
Atad5	2508	2592	2455	1419	2322	2423	3225	2843	1762	2165	3368	1870	2581	2155	2712	2532	2430	5.702e-07	-0.00806298	2.07593e-07	30.7754	0.994427	6.24397
Atat1	762	770	602	757	1041	974	687	641	382	401	672	384	725	724	1028	995	1030	1.8131e-06	-0.397755	7.0319e-07	28.3353	0.759038	5.74158
Ate1	2930	3065	2859	3093	3843	3833	3751	3540	2407	2356	3773	2167	4760	4079	4725	3740	3914	0.0544173	-0.0295844	0.0420986	6.33548	0.979702	1.26426
Atf1	5072	5351	6095	5075	6611	6512	6462	6107	5768	3719	6287	3687	6791	6017	7226	5379	5311	0.029077	-0.171148	0.0213303	7.69525	0.888136	1.53645
Atf2	3445	3453	3545	3230	4152	4129	4308	4141	3531	3512	5392	3380	4821	3908	4780	4473	4596	0.0537299	0.0798454	0.0414976	6.36424	1.0569	1.26978
Atf3	72	76	154	156	192	222	184	200	888	155	246	146	325	354	361	464	496	0.0112378	1.20406	0.00766137	9.74313	2.30387	1.94932
Atf4	11853	13306	21372	13554	16631	17073	19870	19291	20340	11290	17809	11606	27690	31641	37685	33759	36142	0.000456306	0.42124	0.000245576	16.6238	1.33908	3.34074
Atf5	3560	4424	8694	5409	7006	6912	8427	8176	8012	3359	5489	3571	3721	3473	4133	4670	4333	0.0134427	-0.432834	0.00929928	9.35564	0.740805	1.87151
Atf6	5720	6120	5158	6650	8494	8255	8614	7891	6851	7066	11233	6640	7967	6915	8017	11340	11451	0.307427	0.222213	0.275206	2.58047	1.16652	0.512258
Atf6b	3608	3962	4217	4689	6008	5927	4184	3853	3148	2333	3901	2384	6066	5836	6657	6246	6554	7.01295e-35	-0.196501	2.91871e-36	163.644	0.872665	34.1541
Atf7	3929	4172	3743	4322	6469	6258	5319	4924	2905	3091	5056	3097	5677	4783	6125	6391	6402	0.0137661	-0.10919	0.00954269	9.30396	0.927109	1.86119
Atf7ip	5842	6182	5778	6110	9133	8671	8019	7561	4467	4852	8478	4838	6850	5396	6444	6611	6312	0.0605462	-0.276328	0.0472591	6.10422	0.82569	1.21791
Atg10	100	97	145	81	81	101	247	245	256	334	585	334	225	227	245	243	218	2.23018e-13	1.34217	4.23002e-14	61.588	2.53533	12.6517
Atg101	2128	2193	1927	1911	2171	2190	1884	1815	1420	1108	1849	1115	2393	2150	2491	2041	2076	2.98132e-10	-0.342866	7.6155e-11	46.5965	0.788473	9.52559
Atg12	3130	3191	2877	4818	5932	5941	3345	3277	3885	2476	3876	2461	7010	6154	6975	5887	5946	2.48093e-13	-0.0124769	4.72457e-14	61.3668	0.991389	12.6054
Atg13	2527	2679	2465	3004	3826	3751	3111	2858	2298	1729	2996	1680	4327	3965	4641	3867	3804	1.18737e-21	-0.0835881	1.10848e-22	101.108	0.943708	20.9254
Atg14	860	904	730	1147	1425	1462	877	881	1112	536	858	482	1750	1510	1844	1409	1327	3.76364e-06	-0.0829551	1.5186e-06	26.7954	0.944122	5.42439
Atg16l1	1928	2092	1870	1843	2659	2617	2205	1924	2024	1649	2753	1712	2473	2692	3482	4609	4805	0.0349488	0.188569	0.0260114	7.29844	1.13963	1.45657
Atg16l2	675	683	674	390	584	565	798	756	577	346	454	294	791	892	1202	779	808	0.950326	0.0371798	0.946606	0.109744	1.02611	0.0221276
Atg2a	3767	4108	3677	3687	4961	4743	3808	3628	2655	1941	3141	1875	4204	3854	4651	4379	4008	1.47528e-13	-0.424581	2.74045e-14	62.4561	0.745055	12.8311
Atg2b	4404	4949	4260	3236	4328	4457	5503	5307	3389	2456	4200	2425	4770	4033	4691	4396	3992	0.000621505	-0.219862	0.000340475	15.9703	0.858647	3.20656
Atg3	3421	3388	3530	3581	4101	4055	3711	3509	2836	2783	4544	2889	4621	4294	5011	4818	4854	0.518732	-0.0326027	0.487388	1.43739	0.977655	0.285057
Atg4a	2044	2143	2022	2393	2775	2894	2048	1925	1396	1435	2121	1317	3054	2710	3109	2077	2273	5.84174e-07	-0.309406	2.13015e-07	30.7238	0.806974	6.23346
Atg4b	5299	5692	5221	6021	7193	7460	6245	5905	5279	4577	7205	4401	8056	7762	9000	9795	9984	0.000801797	0.0612666	0.000447126	15.4253	1.04338	3.09594
Atg4c	445	399	357	287	389	404	542	483	333	219	408	240	594	463	539	399	410	0.632576	-0.0224903	0.60498	1.00512	0.984532	0.198888
Atg4d	3657	3821	3980	6928	8899	8705	4954	4739	3169	3370	5603	3360	7994	7962	9047	9338	9084	2.92944e-20	-0.0422307	3.01165e-21	94.5036	0.971152	19.5332
Atg5	2061	2098	1978	1938	2329	2440	2665	2707	2199	1605	2671	1533	3823	3273	3587	2613	2711	0.0555404	0.156583	0.043055	6.29056	1.11464	1.25539
Atg7	948	989	1083	1098	1434	1416	1200	1176	1001	574	1052	623	1826	1616	1797	1637	1550	6.35363e-07	-0.0380296	2.33075e-07	30.5438	0.973984	6.19698
Atg9a	1944	2071	2009	4250	5368	5190	2278	2134	1765	1633	2483	1519	3317	3153	3917	3325	3260	5.30987e-12	-0.446052	1.13385e-12	55.0108	0.734049	11.2749
Atg9b	1099	1170	1007	202	260	267	1184	1120	688	640	1015	545	467	465	585	322	349	3.04305e-28	0.0415442	1.85034e-29	132.319	1.02921	27.5167
Atic	10982	12016	11504	3664	4866	4965	12329	11597	8587	11153	19281	11220	8943	7950	9304	14627	14690	6.84319e-07	0.531879	2.51622e-07	30.3907	1.44581	6.16474
Atl1	68	94	96	180	263	260	144	143	139	67	120	79	277	292	366	359	396	3.95198e-20	0.313268	4.12702e-21	93.8735	1.24252	19.4032
Atl2	5008	5255	5399	4700	6113	6252	5862	5678	5470	4082	6733	4084	6397	5893	6872	5365	5225	0.0215384	-0.104658	0.015426	8.3434	0.930026	1.66679
Atl3	6498	7108	6801	7489	10441	10174	10629	10083	7244	6837	10963	6053	11540	8914	11118	9851	9638	0.707477	0.0764708	0.683232	0.76184	1.05444	0.150288
Atm	3016	3373	2926	1200	2016	1929	3232	3266	1426	1945	3248	1830	2264	1595	2030	2219	1981	2.08465e-11	-0.204665	4.75791e-12	52.1424	0.86774	10.681
Atmin	4240	4473	4233	3927	5221	5193	5318	4942	3820	4299	7013	4080	7315	6472	7255	8875	8567	0.00395519	0.287559	0.00248011	11.9989	1.22057	2.40283
Atn1	2682	2964	2502	2517	3559	3379	4129	3978	2112	1903	3258	2130	4275	3826	4755	3957	3661	0.385053	0.073347	0.351715	2.08987	1.05215	0.41448
Atosa	600	601	521	1093	1616	1527	724	758	728	470	771	478	1576	1479	2165	1825	1799	2.70702e-38	0.10246	9.09574e-40	179.791	1.0736	37.5675
Atosb	1066	1040	813	1997	2424	2278	1114	1108	678	720	992	573	1538	1737	2106	1733	1704	6.04143e-18	-0.423741	7.48547e-19	83.4723	0.745489	17.2189
Atox1	4686	5182	4512	5585	6015	6209	4582	4199	3109	3559	5801	3861	6215	5704	6103	6007	6306	0.00915521	-0.232775	0.00612445	10.1909	0.850997	2.03833
Atp10d	1138	1250	1222	940	1325	1320	794	783	355	724	1208	645	1154	1006	1126	1213	1172	0.00221118	-0.531036	0.00132701	13.2497	0.692057	2.65538
Atp11a	3063	3524	3301	3583	5569	5365	5338	5304	3041	2396	4112	2315	7215	6951	8916	7173	7143	3.25404e-10	0.236436	8.34943e-11	46.4125	1.17808	9.48758
Atp11b	5033	5532	4955	5280	6784	6715	9356	8642	6088	5461	8919	5196	9114	7685	9233	6644	6714	0.00589464	0.248966	0.00381328	11.1385	1.18835	2.22954
Atp11c	1143	1182	1076	974	1422	1364	1171	1178	716	1167	1793	1048	1342	1051	1286	1390	1449	0.403934	-0.0823113	0.370427	1.9862	0.944543	0.393689
Atp13a1	4135	4699	4069	3288	4451	4568	5522	5187	4491	2904	4756	3080	5489	6451	8189	7809	8151	0.0287559	0.241954	0.0210646	7.72032	1.18259	1.54127
Atp13a2	3797	4260	3948	3529	4470	4341	3824	3654	3011	1380	2487	1616	4480	4553	5349	4747	4749	0.00296454	-0.371754	0.00182015	12.6177	0.772842	2.52804
Atp13a3	21624	22491	18365	5658	7635	7444	16276	15069	10351	7848	12968	7607	11323	8967	10547	6966	6954	5.70879e-16	-0.435175	8.46836e-17	74.0152	0.739604	15.2435
Atp1a1	34802	37688	34363	41112	52493	52855	53357	49884	32970	22759	37667	22988	74873	63038	72205	61275	59641	4.3178e-06	0.0653459	1.7521e-06	26.5094	1.04634	5.36474
Atp1a3	2520	2712	2345	1578	1871	1958	2830	2451	1934	788	1224	747	2888	2501	2672	733	673	0.140308	-0.468575	0.116817	4.2943	0.722678	0.852916
Atp1b2	92382	99852	71591	102485	135722	138426	52256	47898	23046	62758	106083	61440	36052	30927	35899	93866	85244	0.00430996	-1.00228	0.00272396	11.8113	0.499209	2.36553
Atp1b3	5710	5975	5226	7949	9699	9727	10435	10251	7903	4811	7767	4521	18034	15154	18118	9833	9859	1.76031e-05	0.361155	7.79505e-06	23.524	1.28445	4.75441
Atp23	502	526	500	225	293	262	472	424	279	285	437	280	582	536	671	643	610	0.611209	0.138329	0.582446	1.08104	1.10063	0.21381
Atp2a2	8551	9666	10772	9587	13084	12832	17553	16545	14040	9497	16056	9654	19415	16465	19292	17220	16876	2.1581e-08	0.401666	6.77961e-09	37.6187	1.32103	7.66593
Atp2a3	9636	9971	11665	18713	23304	22758	5132	4733	4819	2769	4467	2675	6660	6203	7317	6224	6239	4.22192e-55	-1.69947	6.81085e-57	258.658	0.307899	54.3745
Atp2b1	5327	5812	5368	5640	8413	7853	10768	10264	6255	6362	10589	6153	12202	9593	12133	8243	8006	0.00292728	0.373591	0.0017956	12.6448	1.29557	2.53354
Atp2b4	3649	3896	3348	14389	20108	19957	1719	1703	678	1656	2644	1488	3052	2347	2746	3017	2785	3.46408e-21	-2.12995	3.34637e-22	98.898	0.228465	20.4604
Atp2c1	3568	3743	3284	3780	5019	4933	4585	4307	2858	3178	4775	2921	5335	4541	5640	4844	4843	0.335961	-0.0372908	0.30309	2.38745	0.974483	0.473711
Atp2c2	335	338	255	129	165	164	451	427	255	265	411	246	104	112	129	55	47	3.13666e-14	-0.482178	5.49424e-15	65.6702	0.715896	13.5035
Atp5a1	52689	56341	59419	43227	51214	52250	66183	61923	56269	46729	75106	45108	79222	68758	76653	66607	66877	1.22616e-06	0.14787	4.65371e-07	29.1609	1.10793	5.91145
Atp5b	75940	83375	91626	55972	66285	66873	122888	116688	105656	80363	132280	81037	105214	95707	106726	93630	95528	6.4931e-55	0.346304	1.05987e-56	257.773	1.2713	54.1875
Atp5c1	19354	19856	20147	13636	16143	16747	22645	21129	18333	14566	23035	13082	22700	20338	22237	17880	18342	1.09835e-13	-0.00574047	2.01931e-14	63.0669	0.996029	12.9593
Atp5d	11564	12228	12634	9080	11049	10710	13129	12808	10383	7509	12952	8071	12440	11534	13513	11299	11218	5.72092e-20	-0.13534	6.05077e-21	93.1082	0.910455	19.2425
Atp5e	6133	6173	6092	6283	7100	7190	7171	6719	5215	3993	5901	3866	8671	8323	8627	5453	5823	0.116928	-0.194337	0.0961455	4.68378	0.873974	0.93208
Atp5g1	8185	9048	9349	4808	5662	5808	12926	12007	8835	7082	11776	8195	10383	9668	10404	10646	11185	6.63017e-17	0.401035	8.96807e-18	78.5057	1.32045	16.1785
Atp5g2	2375	1910	3374	2220	2332	2522	2491	1872	2610	2293	3149	1889	3111	2402	3158	2825	2746	0.283705	-0.0601072	0.252562	2.7522	0.959193	0.547133
Atp5g3	14375	15403	14680	14231	17032	17368	17910	17249	13249	12113	20281	12478	23719	21477	23990	21029	21041	0.00693123	0.10529	0.00453746	10.7908	1.07571	2.15919
Atp5h	10451	10899	10861	10143	11315	11613	13329	12650	10420	8128	12358	7799	15737	14566	15533	11655	12499	0.683764	0.0125712	0.65844	0.835765	1.00875	0.165094
Atp5j	7055	7621	8405	8951	9975	10168	9500	9001	7785	6962	10698	6856	12719	12022	13272	10478	10914	0.118259	0.0621718	0.097375	4.65837	1.04404	0.927166
Atp5j2	8040	8594	8358	8903	9917	10160	10588	9786	8132	6572	11283	6966	13929	13087	13826	10388	10936	0.21527	0.067698	0.186645	3.35709	1.04804	0.667017
Atp5k	4496	4548	4882	6067	6150	6584	5139	4586	4068	3344	5088	2992	8433	8065	7918	6336	6810	2.81912e-09	-0.105121	7.96814e-10	41.9008	0.929727	8.54989
Atp5l	10987	10964	11957	9843	11430	11305	13672	13010	10688	11577	18052	11572	14724	13828	14664	15646	16761	0.00451671	0.199045	0.00286498	11.7104	1.14794	2.34518
Atp5md	10449	10755	10302	9729	11754	11624	13427	13145	10739	8070	13175	9045	16043	14235	15289	10408	11409	0.257098	0.0373139	0.226722	2.96806	1.0262	0.589901
Atp5mpl	8375	8123	8062	6866	7768	7831	8981	8375	7123	5160	7974	4959	11519	10698	11029	7583	8100	0.565249	-0.0811068	0.534763	1.25186	0.945332	0.24776
Atp5o	11374	12144	13817	8920	9717	10085	13384	12411	11356	9984	15089	10012	13824	12853	13858	11759	12404	2.50139e-09	0.0385828	7.03665e-10	42.1494	1.0271	8.60182
Atp5pb	18282	19012	23194	18533	22253	22471	24198	23451	21782	16505	25257	15643	26043	24052	26383	23794	24883	0.0777526	0.00556468	0.0618548	5.56593	1.00386	1.10928
ATP6	7186	11710	9028	10225	17411	15364	19476	17538	22363	7576	9463	5673	14214	33258	26958	10551	37519	0.0505097	0.514851	0.0388514	6.49602	1.42885	1.29662
Atp6ap1	6000	6433	6784	8854	10136	10388	9356	8776	7362	4137	6321	3896	16244	15163	17054	11068	11427	2.2309e-07	0.116878	7.78133e-08	32.7379	1.08439	6.65152
Atp6ap2	7408	7761	8452	9430	11033	10880	11854	11425	11661	5465	8615	5307	17151	14488	16400	8725	8850	0.42466	0.0955736	0.391298	1.87657	1.06849	0.371959
Atp6v0a1	1852	1977	2628	7995	10003	9799	4008	3727	3285	1767	2941	1656	10723	9563	11175	7422	7105	3.08481e-22	0.0326423	2.75913e-23	103.889	1.02288	21.5108
Atp6v0a2	5260	5552	5302	5621	6827	6973	5843	5590	3906	2857	4595	2790	8797	7555	8767	6209	6400	9.81682e-06	-0.231546	4.19811e-06	24.7618	0.851722	5.00803
Atp6v0b	12878	13453	12838	11801	14123	13108	14338	14054	13191	5802	9311	6121	18727	20506	23596	13543	14888	0.282763	-0.102533	0.251614	2.75971	0.931396	0.548578
Atp6v0c	10760	11576	12835	12969	15281	14679	12787	12432	10560	5801	9721	6270	17239	15995	18737	11681	11348	0.00508034	-0.283055	0.00325256	11.4566	0.821849	2.29411
Atp6v0d1	8992	9205	10532	12457	13601	13391	12013	11166	11275	7862	11909	7285	16421	15421	17018	16152	16352	4.41081e-05	0.0455712	2.04962e-05	21.5905	1.03209	4.35548
Atp6v0e	6180	6224	6620	4911	5410	5488	7108	6480	5671	2294	3807	2331	8618	8025	8467	4048	4235	0.454076	-0.257799	0.421221	1.72919	0.836363	0.342871
Atp6v1a	7877	8494	9648	7704	9675	9422	10811	10312	8883	7291	11590	6730	10941	9047	10056	8241	8031	0.000708669	-0.0810341	0.000391534	15.6909	0.94538	3.14956
Atp6v1b2	9722	9898	10114	10666	12981	12972	11748	11039	8875	6486	10676	6551	15396	13201	14976	11286	11228	0.00262043	-0.157439	0.00159437	12.8826	0.896615	2.58163
Atp6v1c1	7554	7878	7355	6984	8065	7896	9695	9579	8069	6164	9426	5796	10649	9863	11673	8226	8578	0.0417062	0.0647711	0.0315305	6.9136	1.04592	1.3798
Atp6v1d	3104	3132	3894	4043	4770	4429	4114	4040	3723	2528	4004	2450	4551	4295	4994	3757	3686	0.205545	-0.16614	0.177487	3.45771	0.891224	0.687094
Atp6v1e1	9916	9874	9207	11964	12895	13134	12191	11525	9595	6024	8675	5373	12969	12184	13136	8860	9442	0.0235833	-0.312184	0.0170166	8.14713	0.805422	1.6274
Atp6v1f	5990	6169	5649	4883	5156	5382	6453	5825	4590	3100	4776	3276	6806	6734	7132	4597	4774	0.0341508	-0.237028	0.025349	7.35003	0.848492	1.4666
Atp6v1g1	6431	6617	8682	6917	8251	7892	9387	9118	8982	4922	8180	5145	11624	9969	11505	7001	7285	0.807021	0.0231938	0.790073	0.47126	1.01621	0.0931154
Atp6v1h	3294	3542	4019	3984	4821	4734	6065	5940	5678	4303	6886	3935	7282	6132	7017	6526	6676	1.69622e-07	0.432209	5.84512e-08	33.3101	1.3493	6.77052
Atp7a	434	457	323	495	672	712	706	606	349	328	472	293	514	387	483	413	389	0.150234	-0.347821	0.125826	4.14571	0.78577	0.823232
Atp7b	2343	2670	2363	258	321	337	1961	1809	1012	1200	1978	1209	591	524	640	593	552	1.36575e-35	-0.112646	5.5016e-37	166.981	0.92489	34.8646
ATP8	132	174	117	223	379	308	271	206	429	213	269	263	466	1031	1255	548	947	3.02116e-10	1.10143	7.72016e-11	46.5692	2.14567	9.51983
Atp8a1	3485	3844	3988	2026	3089	2954	7877	7363	6152	5593	8759	4897	6644	6728	7912	7204	7050	5.95679e-74	0.968528	4.66262e-76	346.914	1.95684	73.225
Atp8b2	5372	5853	5428	2627	3164	3133	8243	7806	6178	4882	7974	4830	5409	5095	5837	6367	6430	9.89553e-30	0.445962	5.4314e-31	139.376	1.36222	29.0046
Atp8b5	12280	12453	9622	1114	1337	1282	2669	2157	1562	850	1339	763	705	743	838	480	463	1.01202e-39	-2.19818	3.11064e-41	186.542	0.217912	38.9948
Atp9b	2944	3132	3069	3544	4857	4736	4124	3861	3319	2463	3983	2395	4905	4962	6064	5343	5437	5.81699e-10	0.0575863	1.52366e-10	45.2095	1.04072	9.2353
Atpaf1	1783	1872	1860	1324	1611	1706	2523	2418	2185	1729	2898	1837	2297	2072	2471	1902	1845	3.67753e-18	0.225001	4.49687e-19	84.4915	1.16878	17.4344
Atpaf2	2404	2657	2404	2367	2941	2852	1993	1903	1697	1696	2670	1756	3008	2854	3251	3659	3936	0.0207784	-0.175655	0.0148459	8.42006	0.885366	1.68239
Atpif1	7953	8520	9466	8900	9988	10593	9718	9209	8585	6863	11220	7333	10249	9860	11021	9184	9742	0.0775687	-0.123337	0.0616862	5.57139	0.918062	1.11031
Atpsckmt	961	1141	1379	1056	1441	1334	1440	1416	981	1002	1771	1000	1508	1632	2194	2738	2756	0.0263278	0.286613	0.0191509	7.91081	1.21977	1.57959
Atr	3525	3955	3964	2025	2968	3098	5413	4918	3720	3894	6296	3753	5142	4085	5168	6099	5972	1.60061e-08	0.47746	4.95186e-09	38.247	1.39229	7.79572
Atraid	1571	1716	1845	2762	3326	3273	1826	1784	1560	1275	2169	1414	5371	5066	5677	4037	4405	4.56394e-39	0.150206	1.44562e-40	183.47	1.10973	38.3407
Atrip	1699	1833	1704	1198	1504	1471	2073	2084	1570	1030	1699	1059	2085	2085	2617	2216	2228	0.414115	0.0960899	0.380673	1.93163	1.06887	0.382879
Atrn	3004	3259	3165	3760	5331	5131	4509	4144	3050	2599	4128	2461	6742	5462	6552	5671	5320	1.69027e-15	0.0795372	2.60413e-16	71.7685	1.05668	14.772
Atrnl1	4614	5002	4518	6751	8519	8175	6811	6629	4525	3986	6406	3726	7425	6049	7279	5609	5536	0.0798092	-0.225367	0.0635899	5.5106	0.855377	1.09795
Atrx	7621	8356	7509	6635	11131	10761	10801	10202	5898	7100	11499	6146	9960	7803	10253	9854	9561	0.427173	-0.0852656	0.393777	1.86394	0.942611	0.369396
Atxn1	737	850	560	1198	1896	1707	1918	1765	1787	848	1365	760	2363	2074	2977	2566	2480	8.71693e-07	0.641763	3.25512e-07	29.8757	1.56023	6.05964
Atxn10	3084	3248	3634	3006	3543	3475	3229	3070	3175	2554	3827	2316	4261	3767	4065	4791	4719	0.893997	-0.0323487	0.884951	0.244446	0.977827	0.0486641
Atxn1l	1456	1599	1280	1537	2055	1969	2431	2224	1767	1218	2139	1266	2516	2429	2991	2487	2510	0.000141724	0.251619	7.08079e-05	19.1111	1.19054	3.84856
Atxn2	3158	3504	2987	2371	3601	3458	4704	4454	2650	2947	4992	2850	3913	3358	4251	4443	4283	0.0021902	0.143092	0.00131375	13.2697	1.10427	2.65952
Atxn2l	11295	12754	13296	9266	14076	13318	16811	16299	13968	8535	13955	8629	14228	14334	18978	19879	19350	0.391624	0.128043	0.358203	2.05331	1.09281	0.407131
Atxn3	2005	2092	2315	1705	2223	2124	2226	1999	1663	1398	2330	1382	2712	2153	2721	2132	2164	0.0015634	-0.153651	0.000915303	13.9925	0.898972	2.80593
Atxn7	672	749	597	1083	1572	1521	1413	1411	1017	577	940	555	1616	1389	2029	1639	1605	0.000206815	0.227012	0.000105954	18.305	1.17041	3.68442
Atxn7l1	1663	1771	1488	1559	2243	2214	1987	1772	1429	873	1328	903	1418	1272	1764	1654	1576	0.000257644	-0.47647	0.000133446	17.8436	0.718734	3.58898
Atxn7l2	743	808	662	291	427	374	896	822	730	389	621	356	525	563	750	581	619	5.74825e-06	0.0715032	2.37754e-06	25.8989	1.05081	5.24046
Atxn7l3	3639	3953	3840	3940	5436	5309	4722	4333	3768	2523	4292	2514	5246	5166	6233	5358	5243	9.4559e-05	-0.10432	4.60248e-05	19.9727	0.930243	4.0243
Atxn7l3b	7194	7710	8789	9898	12777	12666	10259	9666	7250	4815	7857	4670	16145	14846	17369	11989	12350	2.31946e-09	-0.0640869	6.49829e-10	42.3086	0.956551	8.63461
AU022252	1502	1662	1632	1766	2389	2289	2306	2167	1347	1154	1862	1130	2712	2671	3458	3238	3239	2.48787e-08	0.11646	7.85622e-09	37.3239	1.08407	7.60417
AU040320	1655	1801	2179	2550	3303	3226	2774	2558	2133	1456	2513	1532	4113	3771	4412	3836	3825	6.03335e-19	0.13999	6.92258e-20	88.2338	1.1019	18.2194
AU041133	45	63	47	156	249	216	67	64	38	49	91	48	168	139	184	179	214	1.06777e-16	-0.206592	1.46977e-17	77.5177	0.866582	15.9715
Auh	666	731	831	899	1043	1065	902	885	763	581	914	550	1384	1249	1487	1171	1152	4.4373e-09	0.042942	1.2796e-09	40.9534	1.03021	8.35288
Aunip	890	908	726	318	392	420	762	633	335	662	1064	600	530	477	555	373	400	8.87873e-11	-0.164443	2.14934e-11	49.1266	0.892273	10.0516
Aup1	8338	8775	8040	5699	6775	6833	7175	6951	6337	4085	6242	4053	7243	7925	8869	7318	7862	0.000638816	-0.295341	0.000350507	15.9123	0.81488	3.19462
Aurka	3747	4013	4990	3367	4358	4424	2419	2125	2707	2439	3742	2171	3522	3452	3879	2862	3072	2.1765e-07	-0.630249	7.58534e-08	32.7889	0.646065	6.66224
Aurkaip1	3823	4117	4614	3827	4536	4585	4422	4250	3575	2880	4740	2977	5364	5387	5772	4716	4876	0.161969	-0.0885275	0.136706	3.97985	0.940482	0.790568
Aurkb	4119	4456	4520	4053	5685	5799	2550	2293	1895	3676	5896	3641	3560	3585	4217	4724	4943	0.0800983	-0.467411	0.0638278	5.50313	0.723261	1.09638
Aven	958	1072	970	523	673	589	1007	1024	731	576	963	652	867	772	916	671	757	1.16059e-15	-0.10083	1.76149e-16	72.5504	0.932496	14.9353
Avl9	2070	2214	1858	2284	3009	2883	2930	2763	2177	1488	2431	1357	3769	2972	3791	2485	2430	0.228706	-0.0291016	0.199343	3.22546	0.98003	0.640722
Avpi1	2597	2769	3207	1841	2112	1963	2717	2568	2679	1732	2656	1668	2128	1907	2153	1551	1545	7.43681e-18	-0.346458	9.27827e-19	83.0429	0.786513	17.1286
AW146154	149	178	148	183	237	224	194	169	110	104	150	118	239	235	272	237	279	3.17075e-05	-0.123664	1.44766e-05	22.286	0.917853	4.49884
AW209491	1958	2132	2150	1438	1844	1847	2881	2740	1609	1793	2886	1642	3161	2839	3271	2910	3096	0.000333414	0.306678	0.000175937	17.2908	1.23686	3.47702
AW554918	741	849	696	761	1019	983	955	955	729	636	941	579	1178	1028	1257	990	1008	0.370576	0.000542996	0.337077	2.17489	1.00038	0.431122
Axin1	4538	4560	3954	4686	5603	5694	5432	5318	4117	2949	4665	2927	6906	6741	7404	5082	5408	0.0468288	-0.0634192	0.0358011	6.65956	0.956993	1.32949
Azi2	4025	4332	4177	5637	7229	7109	5120	4954	3628	2677	4378	2565	6945	6217	7570	4925	5211	2.25271e-07	-0.273293	7.86169e-08	32.7174	0.827429	6.64729
Azin1	5803	6279	6743	13087	17448	17721	9225	8355	7502	5978	9577	5318	17419	13653	16158	11199	11277	2.6207e-08	-0.122628	8.30539e-09	37.2127	0.918513	7.58158
Azin2	69	60	103	121	156	143	98	82	105	55	72	56	194	195	194	158	176	4.00304e-07	0.0497734	1.43331e-07	31.5162	1.0351	6.39761
B230219D22Rik	3712	4056	3275	3800	5185	5170	5263	5076	2463	2622	4439	2844	5163	4440	5698	4189	4176	0.367885	-0.144168	0.334418	2.19072	0.904901	0.434288
B230307C23Rik	208	240	238	274	320	388	196	201	166	117	175	122	347	334	363	315	263	2.13727e-13	-0.405203	4.04156e-14	61.6791	0.75513	12.6701
B2m	11404	11570	13956	8888	9543	9299	13835	13136	13329	7486	12426	7696	16234	14063	15845	9814	9551	0.0318551	0.0158552	0.0235325	7.49875	1.01105	1.49682
B3galnt2	6858	7087	5394	2948	4003	3864	10199	9808	4720	4732	7990	4692	6563	6055	7525	6570	6683	7.72187e-09	0.320553	2.29755e-09	39.7828	1.24881	8.11228
B3galt4	143	150	141	282	318	349	127	111	83	52	98	67	169	214	231	96	119	1.13786e-11	-0.991432	2.51119e-12	53.4205	0.502978	10.9439
B3galt6	242	222	218	279	339	343	257	292	102	106	225	125	345	330	378	247	257	0.00175851	-0.354619	0.00103839	13.7402	0.782076	2.75486
B3gat2	62	54	66	87	99	89	55	48	90	55	72	37	76	88	55	46	68	0.259428	-0.395427	0.229018	2.94791	0.760264	0.585983
B3gat3	1330	1457	1435	1263	1596	1551	2046	1969	1560	1036	1807	1203	3346	3503	4013	2730	2880	1.97667e-08	0.493886	6.18699e-09	37.8016	1.40823	7.70407
B3glct	1833	1949	2052	2044	2570	2618	3266	2945	2102	1625	2619	1516	2993	2627	3073	2260	2168	0.661817	0.0285116	0.635852	0.905578	1.01996	0.179262
B3gnt2	1375	1485	1255	1586	1665	1751	2378	2457	1912	1489	2322	1256	2911	2169	2762	2010	1682	0.0131682	0.324563	0.00908917	9.40134	1.25229	1.88047
B3gnt3	97	80	80	399	507	489	27	21	16	64	95	50	130	115	145	185	145	6.15149e-12	-1.45762	1.32178e-12	54.7041	0.364093	11.211
B3gnt9	312	285	277	316	344	369	416	431	284	383	671	383	319	291	390	382	352	0.0248913	0.124713	0.0180246	8.03204	1.09029	1.60395
B3gntl1	153	183	239	150	190	209	178	184	130	116	237	138	299	331	414	453	486	0.00550181	0.258535	0.00354393	11.285	1.19626	2.25949
B4galnt1	2138	2458	2206	906	1160	1218	2222	2117	1529	988	1727	1081	1586	1522	1753	1221	1191	1.60397e-11	-0.229593	3.61337e-12	52.6928	0.852876	10.7948
B4galnt4	375	377	447	270	337	355	178	180	173	260	427	272	319	322	327	293	273	0.0128646	-0.510232	0.0088687	9.45045	0.702109	1.8906
B4galt1	7475	7739	7837	11825	14598	13921	10495	9973	10509	6981	11236	7056	12058	10725	12160	9548	9730	0.276861	-0.17512	0.245755	2.80684	0.885694	0.557738
B4galt3	1654	1750	1980	1620	2106	2192	2006	2000	1625	1462	2406	1487	2124	2192	2630	3459	3329	0.375745	0.104632	0.342335	2.14393	1.07522	0.425106
B4galt5	1173	1251	1231	2335	2940	2857	3074	2842	2027	1161	1833	1166	3116	2776	3126	1477	1559	0.453194	0.0798813	0.420316	1.7335	1.05693	0.343716
B4galt7	1092	1113	964	707	816	814	1344	1287	1188	678	1085	679	1206	1089	1301	1118	1163	0.00028236	0.115122	0.000147325	17.6457	1.08307	3.5492
B4gat1	585	651	799	612	617	683	569	498	393	280	434	276	1381	1206	1427	823	818	0.00455491	-0.178808	0.00289225	11.6914	0.883433	2.34152
B9d1	466	484	540	611	585	713	317	315	185	388	704	377	676	614	739	1110	1115	0.0344867	-0.137806	0.0256247	7.3284	0.908901	1.46235
B9d2	1103	1100	1062	1011	1232	1150	1027	1000	705	465	805	509	1242	1311	1572	1197	1219	8.85085e-05	-0.34273	4.28856e-05	20.114	0.788547	4.05302
Babam1	3154	3233	3650	3327	3820	3933	3767	3515	3203	2462	3976	2476	4852	4787	5320	4368	4416	0.0819924	-0.00199155	0.0654076	5.45423	0.998621	1.08623
Babam2	2377	2647	3227	1927	2263	2227	4483	3989	3680	2550	3871	2574	3261	3048	3340	2902	2759	4.12431e-19	0.281409	4.66918e-20	89.0214	1.21538	18.3846
Bach1	3553	3714	3452	5305	6817	6539	4121	3895	3867	2478	3947	2290	5637	4591	5827	3877	3953	0.00011301	-0.382794	5.57824e-05	19.5881	0.766951	3.94688
Bach2	167	165	158	69	87	91	898	866	498	245	435	236	280	224	347	190	160	4.5382e-19	1.43243	5.15507e-20	88.8234	2.69902	18.3431
Bad	1120	1149	1059	1196	1437	1443	1236	1159	814	674	1043	653	1969	1758	1891	1378	1513	2.18698e-06	-0.134224	8.58216e-07	27.9368	0.91116	5.66016
Bag1	6722	7222	7071	7229	7948	8483	7666	7233	6359	4466	7069	4166	11370	10860	12002	9309	9640	0.000179467	-0.0476235	9.10562e-05	18.6081	0.967529	3.74602
Bag2	2712	2951	2813	1208	1592	1521	5008	4697	3523	4451	7303	4569	4199	3880	4448	4958	5057	7.78466e-22	1.06712	7.17086e-23	101.979	2.09525	21.1088
Bag3	1095	1114	974	977	1303	1372	1603	1600	1237	789	1352	790	1378	1094	1478	1399	1337	0.287224	0.010348	0.256023	2.72498	1.0072	0.54178
Bag4	1761	1856	1751	1633	2147	2172	2126	2068	1569	1499	2409	1511	2508	2183	2534	2086	2152	0.453795	-0.0182952	0.420917	1.73064	0.987399	0.34314
Bag5	1691	1793	1883	1424	1855	1776	2369	2288	1719	1119	1953	1118	2724	2597	2811	2156	2212	0.533338	0.0986833	0.502537	1.37617	1.0708	0.272997
Bag6	11146	12422	12400	9410	12916	12382	15072	14377	12002	7665	12809	7842	14769	13414	16135	13815	13396	0.0822907	-0.0309629	0.065677	5.44601	0.978767	1.08465
Bahcc1	179	171	250	126	227	240	109	108	131	151	266	163	378	312	380	305	257	0.278423	0.032776	0.247253	2.79469	1.02298	0.555296
Bahd1	3480	3660	3093	5509	7114	7067	5024	4525	3439	2752	4700	2810	5917	5380	6360	4907	4739	0.000699604	-0.208661	0.000386064	15.719	0.86534	3.15515
Baiap2	994	1010	643	778	1086	1013	591	589	383	362	612	360	839	881	1036	949	935	2.14955e-09	-0.62988	5.99764e-10	42.469	0.64623	8.66765
Bak1	3161	3514	3871	3951	4656	4284	4271	3887	3282	2297	3898	2423	5340	5012	5470	4021	3843	0.0494451	-0.130519	0.0379475	6.5431	0.913503	1.30588
Bambi	394	426	336	243	259	262	243	219	209	53	106	75	538	498	637	312	370	0.101752	-0.545605	0.0826954	4.98518	0.685104	0.992457
Banf1	7776	8506	8953	4201	4766	5204	10356	9795	7695	5831	9753	6088	6859	6621	7342	6163	6327	3.61144e-69	0.0675052	3.3784e-71	324.532	1.0479	68.4423
Banp	966	985	1047	827	1070	1041	1360	1383	590	1273	2193	1438	1022	992	1227	1675	1619	0.0443033	0.297875	0.0336926	6.78095	1.22933	1.35356
Bap1	6273	6530	6473	6669	8030	8299	7910	7533	6578	3727	5818	3596	9508	9138	10344	7281	7284	0.0831483	-0.142924	0.0664647	5.42217	0.905682	1.08015
Bard1	932	1020	1000	1085	1549	1624	1036	942	775	1689	2655	1609	1434	1335	1650	2515	2661	0.343851	0.38229	0.310733	2.33764	1.30341	0.46363
Bax	4134	4287	4553	4102	4926	4575	4913	4774	4318	2637	4378	2707	5396	6000	7079	5320	5657	0.356364	-0.0440504	0.323027	2.26004	0.969928	0.448107
Baz1a	10180	10978	8902	5832	8130	8192	8764	8340	5190	5746	9472	5371	8383	7008	8703	8231	7857	6.72212e-10	-0.346707	1.77486e-10	44.9043	0.786377	9.17249
Baz1b	16168	17488	16332	12970	18827	19139	19869	18537	12001	13793	22140	12719	21528	18946	22217	22839	21487	0.694822	0.00854836	0.670216	0.800312	1.00594	0.158126
Baz2a	5744	6089	5573	6268	9285	8989	8523	7880	4704	5020	8498	4725	8741	7177	8566	7883	7299	0.527206	-0.0932352	0.496205	1.40153	0.937418	0.27802
Baz2b	1104	1142	995	1259	1819	1802	3062	2967	1841	1915	3120	1828	2483	2044	2655	3141	2886	3.0956e-07	0.781996	1.09481e-07	32.055	1.71951	6.50925
Bbc3	733	743	974	2131	2247	2436	1663	1656	3676	815	1392	907	2826	2769	3682	2787	2493	0.0100231	0.533295	0.00675667	9.99445	1.44723	1.999
Bbip1	3223	3395	4094	3914	4658	4787	3224	3201	2823	2601	4036	2668	4412	4314	4856	3935	4129	0.00040913	-0.270964	0.000218624	16.8563	0.828766	3.38814
Bbln	861	870	916	1627	1970	1844	996	976	648	544	980	627	2377	2323	2633	2108	2178	5.99979e-83	-0.059781	3.43631e-85	388.971	0.95941	82.2219
Bbs1	205	219	272	238	332	343	287	216	151	244	351	246	301	268	292	418	391	0.859682	-0.0143829	0.847044	0.332005	0.99008	0.0656624
Bbs12	953	1061	845	307	368	374	1680	1657	1040	640	1183	681	748	781	1054	1025	1119	3.38472e-10	0.636514	8.69766e-11	46.3308	1.55457	9.47048
Bbs2	259	254	250	513	673	626	330	367	240	213	350	244	572	572	699	683	739	1.93624e-19	-0.0126193	2.14953e-20	90.5729	0.991291	18.713
Bbs4	373	366	469	417	515	576	309	243	308	199	266	160	743	759	884	531	501	7.386e-06	-0.305142	3.10689e-06	25.3638	0.809362	5.13159
Bbs5	170	193	233	198	251	230	168	130	113	137	224	106	292	234	285	308	268	0.00431697	-0.233186	0.00272922	11.8075	0.850754	2.36482
Bbs9	3229	3335	2885	2555	3151	3222	4595	4262	4214	3433	5108	3197	5172	4380	5060	6444	6478	2.27407e-06	0.490388	8.93478e-07	27.8563	1.40482	5.6432
Bbx	3273	3546	3029	3007	4601	4247	5096	4726	2858	3176	5434	3102	4233	3101	3821	3832	3698	0.062001	-0.044149	0.0484952	6.05258	0.969862	1.2076
BC004004	3724	3836	4274	2940	3566	3584	3070	2838	2910	2411	3906	2422	4065	3989	4357	3971	3956	0.00712456	-0.234962	0.0046783	10.7296	0.849707	2.14724
BC005537	8082	8846	9303	12717	17023	16583	10558	9975	8848	5562	9213	5567	15974	13593	16283	11013	11419	5.15355e-08	-0.288539	1.67997e-08	35.8038	0.818731	7.28789
BC005624	1678	1872	2102	2047	2636	2592	2079	1983	1785	1247	2062	1237	2979	2858	3321	2891	2978	6.47489e-13	-0.0637616	1.27508e-13	59.3812	0.956766	12.1888
BC024063	81	80	67	127	175	146	85	87	82	45	76	51	140	121	165	97	112	6.6923e-06	-0.343997	2.79421e-06	25.5759	0.787856	5.17442
BC025920	192	218	192	133	197	198	256	241	150	146	218	132	133	169	255	304	386	0.80458	0.0541214	0.7873	0.478293	1.03823	0.0944307
BC028528	893	807	486	90	99	118	688	699	274	373	636	410	289	267	294	195	181	1.14139e-14	0.112216	1.92955e-15	67.763	1.08089	13.9426
BC029722	885	900	920	687	752	714	800	763	813	346	616	386	1200	1088	1282	751	795	0.451238	-0.21047	0.418244	1.74338	0.864255	0.345594
BC031181	2206	2333	2602	3148	3719	3760	3221	3140	2434	1674	2747	1759	4854	4436	4917	3666	3742	3.29365e-08	0.0128676	1.05733e-08	36.7299	1.00896	7.48232
BC055324	2042	2093	1901	1381	1785	1868	1639	1452	1074	2641	4038	2529	1619	1429	1829	2933	2962	0.145976	0.136322	0.121981	4.20778	1.0991	0.835719
Bcam	608	626	333	220	219	237	432	403	296	114	165	107	254	243	310	135	134	5.51791e-05	-0.780463	2.60147e-05	21.1137	0.58218	4.25823
Bcap29	1301	1347	1798	1241	1521	1612	1902	1758	2010	1267	2048	1265	2936	2569	2965	2205	2258	0.00136546	0.357745	0.000791433	14.2833	1.28142	2.86472
Bcap31	4629	4889	5011	5979	6649	7059	5565	5195	4109	3419	5278	3458	9668	8328	9177	6229	6357	2.50623e-06	-0.0766425	9.89716e-07	27.6517	0.948262	5.60098
Bcar1	1055	1044	877	969	1252	1290	1149	1186	840	1006	1664	1020	1568	1407	1707	1998	1892	0.064581	0.232152	0.0507413	5.96203	1.17459	1.1899
Bcas2	15706	16232	16306	14872	18532	18717	18278	17561	17549	9967	16416	9508	24632	22930	27059	23182	23936	0.043293	0.0198676	0.0328499	6.83161	1.01387	1.36358
Bcas3	1700	1734	1873	1979	2370	2362	2065	1898	2266	1130	1930	1066	3294	2709	3116	2592	2445	0.0217422	-0.0109668	0.0155823	8.32323	0.992427	1.6627
Bcat2	3247	3433	2779	1312	1569	1535	2045	1884	1409	1184	2090	1339	1606	1544	1912	1767	1723	2.14833e-13	-0.546762	4.06862e-14	61.6658	0.684555	12.6679
Bccip	5339	5580	6166	4336	5509	5450	6669	6483	5290	3711	5886	3745	9642	8618	9960	7471	7651	0.134426	0.153775	0.111598	4.3857	1.11248	0.871516
Bcdin3d	235	264	325	450	670	651	427	383	342	264	414	251	792	843	1057	948	977	1.23448e-42	0.338044	3.31127e-44	200.233	1.26404	41.9085
Bckdha	2095	2145	2033	1432	1597	1628	1793	1722	2181	1051	1738	1141	2279	1991	2268	1834	1841	0.042676	-0.162068	0.0323533	6.86208	0.893743	1.36982
Bckdhb	1982	2096	2012	1918	2508	2455	1972	1951	1526	1559	2743	1644	2883	2744	3380	3309	3294	0.034372	0.0208278	0.0255296	7.33583	1.01454	1.4638
Bckdk	1782	1807	1991	1219	1483	1519	2282	1920	1678	1612	2522	1615	1703	1654	1797	1683	1656	2.20017e-21	0.0166995	2.08129e-22	99.8478	1.01164	20.6575
Bcl10	2650	2734	2482	2360	2974	3013	2890	2731	2454	1162	1917	1162	2969	2469	2926	1674	1627	0.00683284	-0.476276	0.00446456	10.8232	0.718831	2.1654
Bcl11a	6631	7314	6789	1546	2363	2225	7230	6789	5313	4406	7728	4831	2037	1823	2384	3461	3437	6.31543e-38	-0.0675798	2.15819e-39	178.063	0.954237	37.1996
Bcl2	15384	15565	10736	15755	21938	21299	22115	21286	9046	9013	15074	8652	19307	18442	23400	15258	15665	0.203912	-0.211957	0.17598	3.47477	0.863365	0.690558
Bcl2l1	944	1033	1126	2030	2350	2358	894	789	572	398	654	391	1491	1435	1536	847	882	3.12478e-20	-0.978537	3.22142e-21	94.3689	0.507494	19.5052
Bcl2l11	1313	1256	1057	7072	9552	9416	1209	1172	671	412	678	443	5996	5268	6581	3670	3775	2.57777e-62	-0.903261	3.17423e-64	292.421	0.534677	61.5888
Bcl2l12	512	542	622	350	613	573	605	543	466	309	529	325	659	704	883	754	783	0.594795	-0.0191037	0.565498	1.1401	0.986846	0.225633
Bcl2l13	11402	12339	11880	8621	10719	10369	19208	17884	13462	12047	19556	11362	11965	10412	11588	10113	10049	1.49408e-16	0.100083	2.1022e-17	76.8019	1.07184	15.8256
ENSMUSG00000022194	7429	8137	7307	5261	7619	7261	8323	8414	6814	5051	8461	5164	7328	8973	12130	12346	12570	0.639429	0.110712	0.612207	0.981371	1.07976	0.194207
ENSMUSG00000089682	1416	1546	1338	1411	2023	1998	2235	2088	1202	1068	1812	1063	2146	2346	2867	2349	2469	0.00757572	0.116743	0.00499986	10.5967	1.08428	2.12058
Bcl7a	894	1037	1241	1137	1665	1604	1633	1575	1249	744	1367	816	2299	2160	2658	1990	2069	6.84702e-08	0.248227	2.27188e-08	35.2001	1.18775	7.1645
Bcl7b	1193	1185	1097	1206	1302	1257	1876	1857	1764	726	1209	760	1876	1802	1913	1173	1119	0.624566	0.105812	0.596604	1.033	1.0761	0.204422
Bcl7c	2440	2586	3144	2465	3021	3011	2759	2832	2191	1503	2553	1581	4353	4031	4759	3473	3487	0.00989941	-0.0656321	0.00666764	10.021	0.955527	2.00439
Bcl9	2664	2945	2502	1395	1952	1727	1162	1075	735	706	1315	765	948	819	1013	939	899	2.53914e-94	-1.35068	1.0907e-96	441.923	0.392107	93.5953
Bcl9l	1012	995	822	1162	1689	1591	1199	1092	544	986	1704	1016	1537	1310	1674	2340	2185	0.0690737	0.10554	0.0544954	5.81928	1.0759	1.16069
Bclaf1	14878	16115	16878	13704	18596	18554	18411	17309	14294	12188	19463	11182	20514	17544	20617	19343	19414	0.0296471	-0.0748066	0.0217797	7.65356	0.949469	1.52802
Bclaf3	959	1068	1141	1409	2147	2039	1323	1324	835	937	1468	846	1872	1753	2194	2034	2222	8.37421e-10	-0.0516561	2.23274e-10	44.4452	0.964828	9.07706
Bcor	12009	13135	11820	8860	12492	12398	14711	13728	10653	8854	14803	8474	13864	11557	13644	11020	10232	1.35593e-09	-0.1332	3.6914e-10	43.4397	0.911807	8.86776
Bcorl1	1174	1395	1030	1533	2434	2343	1392	1253	513	1084	1795	1047	1873	1329	1592	2049	1814	0.0313408	-0.297514	0.0231107	7.53492	0.813653	1.50389
Bcs1l	2802	2969	2582	834	1023	1036	2206	2094	1405	2899	4556	2911	1736	1530	1739	3114	3257	0.000124811	0.427723	6.18696e-05	19.381	1.34511	3.90375
Bdh1	5795	6263	6065	2951	3677	3610	8021	7560	7236	3802	6293	3588	8696	7821	9006	5917	5910	0.00214712	0.3724	0.00128651	13.3116	1.2945	2.66814
Bdh2	468	529	469	84	65	70	595	536	527	205	367	207	374	356	392	168	154	1.48982e-05	0.525676	6.54749e-06	23.8729	1.43961	4.82686
Bdp1	4420	4879	4614	2967	4774	4467	5573	5187	2734	2952	4743	2864	5468	4181	5103	4886	4631	0.0288665	-0.14091	0.0211594	7.71134	0.906947	1.53961
Becn1	5130	5479	5646	6736	8155	8499	6657	6284	5317	3250	5212	3221	8981	8958	10488	8069	8325	2.4612e-09	-0.125054	6.91421e-10	42.1845	0.91697	8.60885
Bend3	1493	1665	1748	974	1294	1237	2551	2609	2157	1395	2520	1460	2237	1787	2249	2046	1971	1.33051e-28	0.429448	7.86165e-30	134.031	1.34672	27.876
Bet1	1398	1477	1363	1413	1679	1625	1986	1882	1141	1169	1932	1048	2073	2000	2248	1898	1955	0.458982	0.0742821	0.426473	1.70441	1.05284	0.338204
Bet1l	552	618	593	1000	1312	1271	936	811	901	380	571	398	1261	1330	1589	1123	1233	6.42409e-06	-0.00766049	2.67793e-06	25.6609	0.994704	5.19219
Bex3	4227	4272	5129	4876	5697	5630	4037	3756	4472	4224	6625	4579	8943	8274	9241	9665	9651	0.00164762	0.248279	0.000968188	13.8802	1.18779	2.78314
Bex4	14763	14420	10956	9224	11824	12021	11106	10773	11230	14045	22259	13112	8391	7499	8524	17446	17916	0.0411176	-0.0466795	0.0310254	6.9459	0.968162	1.38597
Bfar	2959	2983	2762	2108	2479	2460	2910	2772	2134	1433	2331	1391	3437	3037	3479	2780	2854	0.118079	-0.192783	0.0972042	4.66188	0.874916	0.927828
Bhlha15	417	445	474	324	410	425	788	671	206	406	753	474	291	327	356	452	421	0.00126334	-0.0431476	0.000727901	14.4507	0.970535	2.89848
Bhlhe40	12541	13224	12413	4347	4427	4223	15665	14500	11655	8000	11929	7009	8295	7541	9024	3915	3926	3.90062e-16	0.0294276	5.7005e-17	74.8068	1.02061	15.4089
Bicd1	250	273	149	414	604	568	521	459	270	310	483	267	707	590	815	682	698	1.80452e-06	0.419292	6.99345e-07	28.3462	1.33727	5.74364
Bicd2	2497	2576	2408	1739	2569	2528	2533	2432	1403	1456	2457	1458	2644	2424	2999	2587	2551	0.00354914	-0.233574	0.00220788	12.2314	0.850525	2.44988
Bicdl1	248	296	297	1387	1804	1746	550	515	363	155	299	194	2449	2510	2824	1493	1475	1.56798e-36	0.161389	5.86718e-38	171.458	1.11836	35.8047
Bicra	782	871	791	700	1091	1043	878	912	537	485	934	542	781	617	811	1018	904	0.0089005	-0.346117	0.00594216	10.2514	0.786699	2.05059
Bicral	2712	2822	3238	2108	2994	2897	4925	4794	3479	2592	4468	2532	4486	3784	4718	3477	3391	1.20561e-09	0.312768	3.26721e-10	43.6838	1.24209	8.91879
Bid	3546	3816	3916	8475	9633	9683	6211	5888	4066	2952	4836	3011	9931	9249	10469	6962	7130	2.8959e-10	-0.0882323	7.38073e-11	46.6591	0.940675	9.53822
Bik	212	228	229	651	753	797	201	165	132	109	217	142	522	527	529	317	285	1.30917e-22	-0.783903	1.13347e-23	105.668	0.580793	21.883
Bin2	6720	6770	8238	5104	6240	6390	4826	4695	4124	3549	5594	3400	5584	5158	5863	5458	5493	2.23439e-21	-0.574451	2.1158e-22	99.8149	0.671542	20.6508
Bin3	2813	2963	2439	2693	3102	3238	2473	2224	1846	1409	2122	1361	3226	3032	3268	2622	2635	2.22581e-12	-0.439529	4.59355e-13	56.8179	0.737375	11.6525
Birc2	2798	2953	3026	4263	5590	5653	4814	4454	4167	3759	5683	3599	5844	5746	7393	8893	9636	6.76565e-06	0.423649	2.82742e-06	25.5523	1.34132	5.16969
Birc3	987	971	751	324	348	321	1329	1097	806	1000	1631	940	518	450	575	679	706	2.67249e-30	0.412153	1.4337e-31	142.04	1.33067	29.5731
Birc5	3591	3939	5359	4125	5572	5752	3237	2902	3383	2921	4406	2714	4540	4729	5477	3684	3926	0.000401309	-0.439413	0.000214139	16.8978	0.737435	3.39652
Birc6	20216	22560	19687	9094	15530	14805	26875	26551	11566	13013	21483	12831	16772	11760	14474	16093	14419	3.4287e-10	-0.158503	8.82377e-11	46.302	0.895954	9.46487
Bivm	1765	2025	1614	1447	1681	1605	2240	2232	1497	1827	2856	1705	2208	1800	2087	2042	2043	1.68152e-05	0.127615	7.42526e-06	23.6212	1.09249	4.7743
Blcap	3474	3526	2966	2399	2853	2957	4433	4221	2843	1969	3076	1872	3869	3600	3870	3029	3063	0.0202288	-0.0594487	0.0144108	8.47956	0.959631	1.69403
Blm	5360	5783	5561	4259	6413	5964	6658	6260	5076	5494	8890	5099	5519	5063	6072	5343	5225	5.18231e-05	-0.0749075	2.43286e-05	21.2477	0.949403	4.28548
Blmh	5599	5978	6307	6035	7545	7561	14723	13705	12880	5688	9082	5036	10636	9289	10128	7407	7532	0.00850585	0.38617	0.00565514	10.3504	1.30692	2.07028
Bloc1s1	1025	1001	1043	1440	1610	1605	1390	1350	1187	891	1363	976	1914	1851	1967	1510	1660	0.00272154	0.0527157	0.00165927	12.8028	1.03722	2.56519
Bloc1s2	5352	5389	5226	4025	4986	4831	4214	4175	3805	2257	3669	2309	6119	5695	6626	4493	4709	0.00309576	-0.373093	0.0019087	12.5227	0.772125	2.50923
Bloc1s3	911	838	897	1248	1300	1417	1089	1148	647	570	942	579	1411	1257	1529	1160	1099	3.40475e-05	-0.236287	1.56035e-05	22.136	0.848928	4.46792
Bloc1s4	599	650	678	829	900	929	786	834	644	336	595	376	1112	1056	1347	1029	1017	4.04924e-05	-0.0671455	1.87156e-05	21.7723	0.954525	4.39263
Bloc1s5	1747	1743	1777	1037	1178	1281	2439	2310	2323	1505	2275	1520	4797	4185	4704	3151	3105	4.63743e-05	0.790646	2.16334e-05	21.4825	1.72985	4.33372
Bloc1s6	1612	1585	1958	2025	2483	2401	2173	1988	1697	1330	2219	1278	3159	2925	3470	2716	2762	2.83963e-11	0.0560615	6.5949e-12	51.4894	1.03962	10.5467
Bltp1	7536	8274	7725	4747	7779	7502	9272	9114	4676	4616	7613	4394	9277	6600	7877	7755	7181	0.0123336	-0.182699	0.00847432	9.54143	0.881053	1.90891
Bltp2	10642	11733	12625	15691	19760	20029	15690	14433	9904	7568	12542	7440	26753	23282	27112	20078	18931	6.6615e-15	-0.0317324	1.09626e-15	68.8937	0.978245	14.1764
Bltp3a	6957	7727	7137	7720	10849	10462	12766	11699	9175	5272	8989	5424	14997	13303	16364	12746	12613	0.00076528	0.242738	0.000425375	15.5251	1.18324	3.11618
Bltp3b	3374	3419	3057	2258	2988	2842	4539	4392	2707	2759	4351	2578	4411	3733	4392	3865	3884	3.73302e-08	0.186677	1.20514e-08	36.4682	1.13814	7.42794
Blvra	469	484	528	537	644	649	906	836	736	872	1275	722	1002	1011	1124	724	786	5.39968e-05	0.579789	2.54109e-05	21.1607	1.49463	4.26763
Blvrb	4825	4836	5939	10565	13572	13526	10787	10649	8717	8921	14455	8820	21184	21392	23699	21902	22763	5.86652e-24	0.763529	4.63677e-25	112.061	1.69764	23.2316
Blzf1	1192	1351	1391	1437	1833	1802	1539	1477	1118	1517	2595	1518	1839	1615	1983	2992	3077	0.308622	0.240691	0.276511	2.57101	1.18156	0.510573
Bmal1	727	757	590	1274	1556	1536	1010	936	559	564	927	514	1146	1005	1229	796	864	0.00103731	-0.387948	0.00058886	14.8746	0.764216	2.98409
Bmal2	744	775	709	461	587	586	971	913	613	726	1214	691	836	902	1125	1327	1263	0.000957376	0.43624	0.000540466	15.0462	1.35307	3.01892
Bmf	632	563	255	382	507	493	1761	1629	903	541	817	425	648	602	652	259	234	0.0011908	0.343569	0.00068304	14.5779	1.26889	2.92416
Bmi1	2414	2625	2895	3911	5222	5136	4588	4547	3585	3156	5006	2885	7220	6088	7334	5431	5706	1.76323e-08	0.343992	5.48695e-09	38.0418	1.26926	7.75369
Bmp1	977	1124	976	1104	1485	1320	1197	1108	900	574	1002	613	1527	1538	1861	1598	1579	9.31044e-08	-0.103938	3.13636e-08	34.5552	0.93049	7.03103
Bmp2k	15595	16798	16333	10249	12773	11994	21067	19782	18329	8464	14434	8500	16964	14895	17674	9479	9607	0.000797287	-0.11284	0.000444231	15.4383	0.924766	3.09839
Bmpr1a	779	767	678	964	1223	1189	1530	1410	1306	797	1256	756	2120	1793	2158	1161	1101	0.00526113	0.448389	0.00337885	11.3804	1.36452	2.27892
Bmpr2	1841	1851	1296	1190	1782	1670	3333	3145	1555	2809	4918	2995	2713	1840	2295	3347	3212	1.11613e-05	0.710611	4.81677e-06	24.4868	1.6365	4.95228
Bms1	10324	11163	11160	7437	10385	10205	8492	7972	6851	5135	8293	4764	10454	8912	10909	11009	10346	3.85249e-07	-0.422946	1.37683e-07	31.5966	0.7459	6.41426
Bmt2	325	386	259	534	636	675	485	459	456	377	603	345	709	591	687	513	529	0.167596	0.0704204	0.141999	3.90386	1.05002	0.775735
Bnip1	987	1094	1297	1025	1324	1371	1456	1310	1161	914	1545	902	1489	1490	1822	1752	1910	0.166954	0.124589	0.141392	3.91244	1.0902	0.777402
Bnip2	5922	6176	6156	6633	8196	8065	5483	5240	4299	2890	4677	2840	7558	7052	8362	5490	5728	1.90444e-13	-0.507671	3.57884e-14	61.9223	0.703357	12.7202
Bnip3	1752	1512	1560	6459	7040	6408	1337	1200	1023	1333	2626	1291	2256	2263	2625	2504	2823	1.79897e-09	-0.973507	4.96452e-10	42.8471	0.509267	8.74498
Bnip3l	10937	11114	9821	16298	18706	18583	9200	8566	7949	7594	11914	6997	12275	10774	12084	10384	10817	4.896e-08	-0.632149	1.59414e-08	35.9087	0.645215	7.31016
Bod1	1267	1322	1331	1028	1131	1261	1513	1448	1371	1034	1613	1027	2582	2392	2646	1815	2023	0.00339411	0.343436	0.0021056	12.3263	1.26878	2.46927
Bod1l	9695	10750	10796	6149	10059	9717	12539	12171	7476	7715	12295	6900	10688	8758	10980	11214	10200	2.07676e-06	-0.0634995	8.11989e-07	28.0476	0.95694	5.68261
Bola1	878	895	1361	805	1084	1094	914	894	884	592	1085	716	1373	1383	1434	1110	1177	0.499767	-0.116292	0.467757	1.51961	0.922556	0.301232
Bola2	2887	3108	2480	1427	1578	1589	2785	2744	1812	1383	2352	1448	2698	2514	2723	2441	2571	0.00743861	-0.0440399	0.00490298	10.6358	0.969935	2.12851
Bola3	1681	1775	2441	2778	3279	3308	2277	2135	2141	1279	2029	1348	3704	3494	4053	2938	2864	2.9793e-07	-0.131352	1.05197e-07	32.1349	0.912976	6.52589
Bop1	4490	5041	4418	2840	3619	3621	4517	4109	2908	2856	4732	3001	4651	4633	5146	5937	5794	0.413991	-0.0214514	0.380483	1.93263	0.985241	0.383009
Bora	1285	1341	1497	994	1354	1299	1346	1268	1182	1065	1716	1083	1064	1171	1354	1371	1385	1.20426e-05	-0.164421	5.22697e-06	24.3234	0.892286	4.91928
Borcs5	817	800	835	953	1041	1100	897	829	749	511	759	462	1218	1117	1294	937	950	7.36378e-05	-0.227665	3.52514e-05	20.506	0.854016	4.1329
Borcs6	732	686	525	800	1002	879	672	665	477	423	699	455	773	715	915	834	897	5.24934e-05	-0.315102	2.46733e-05	21.2196	0.803794	4.2799
Borcs7	850	947	1099	762	990	920	1337	1210	1156	616	945	566	1102	1120	1250	711	734	0.0506176	-0.0899305	0.0389441	6.49126	0.939568	1.2957
Borcs8	1044	1157	1010	626	681	818	1150	1181	892	637	992	691	838	877	1049	808	820	3.113e-15	-0.117584	4.94466e-16	70.4861	0.92173	14.5068
Bpgm	2178	2280	2010	3360	3936	3939	1988	1866	1519	766	1326	758	3751	3429	3917	2530	2552	3.9948e-14	-0.614128	7.06983e-15	65.1659	0.653325	13.3985
Bphl	262	310	636	389	431	410	540	499	526	417	645	437	624	513	638	634	634	0.0851421	0.309639	0.0681397	5.37239	1.2394	1.06986
Bpnt1	1120	1167	915	814	1133	1131	1099	1073	644	1079	1817	1076	1555	1237	1468	2051	2058	0.365353	0.24945	0.331907	2.2058	1.18875	0.437288
Bpnt2	2532	2704	2563	2484	3551	3367	3710	3544	3213	2245	3725	2209	5004	4101	5017	3901	3927	0.000189146	0.216167	9.65048e-05	18.4918	1.16164	3.7232
Bptf	7460	8357	6998	5767	8798	8499	10952	10763	5531	5948	10019	5796	10790	8566	9952	9173	8304	0.149311	0.0323123	0.124996	4.15895	1.02265	0.825909
Braf	1848	2049	1836	1895	2769	2808	2817	2697	1820	1514	2555	1505	3284	2707	3389	3222	2969	0.00665286	0.0878818	0.00433744	10.8809	1.06281	2.17699
Brap	4118	4390	4042	4568	5673	5493	4556	4270	3866	2530	4160	2602	6704	6264	7458	5829	5947	2.71269e-10	-0.111668	6.89048e-11	46.7966	0.925518	9.5666
Brat1	1640	1772	1647	1267	1740	1698	1790	1643	944	1159	2024	1225	1831	1766	2068	2202	2278	0.711775	-0.0758595	0.688538	0.746369	0.948777	0.147657
Brca1	2784	2964	2918	1571	2659	2857	2452	2284	1534	2704	4183	2334	2114	1947	2265	2584	2521	0.00122072	-0.231656	0.00070148	14.5246	0.851657	2.91339
Brca2	3060	3534	3726	1148	1930	1884	3671	3431	2682	3357	5325	3090	2657	2438	2993	3336	3190	7.90516e-13	0.29557	1.57107e-13	58.9637	1.22737	12.1021
Brcc3	1905	2099	1780	1919	2398	2367	1973	1829	1482	1666	2630	1600	2632	2443	2788	2746	3008	0.403699	-0.0271346	0.370173	1.98757	0.981368	0.393943
Brd1	4944	5125	4880	4273	5769	5599	7785	7454	6022	4278	7090	4272	7595	6795	8151	6339	6202	2.98573e-05	0.205958	1.35977e-05	22.4112	1.15345	4.52495
Brd2	14814	15659	16790	18492	22792	23422	14671	13702	12244	9429	14273	8138	22939	23129	27264	21003	21385	1.41323e-29	-0.302776	7.86477e-31	138.635	0.810691	28.8498
Brd3	6095	6409	5534	4566	6430	6184	5360	5036	3248	3317	5826	3486	6580	5679	6795	6438	5904	2.72418e-05	-0.325377	1.23597e-05	22.6021	0.79809	4.56476
Brd4	10880	12004	10431	8278	12428	11629	10433	9952	5815	7868	13705	8136	10084	8069	10410	14105	13005	0.0952108	-0.249068	0.0769339	5.12962	0.84144	1.02131
Brd7	6597	6878	7659	4971	6148	6409	5997	5767	4885	3435	5466	3311	7524	7024	8064	6679	6495	0.00140631	-0.303871	0.000816186	14.2217	0.810076	2.85192
Brd8	4935	5421	6047	5333	7251	7388	6135	5799	5872	4333	6845	3951	6604	6467	8134	7650	7841	0.406502	-0.0742148	0.373092	1.97186	0.949859	0.390938
Brd9	1236	1327	1314	1239	1500	1591	1519	1479	1471	877	1387	822	2147	2397	2929	2577	2583	3.4302e-05	0.213415	1.57398e-05	22.1186	1.15943	4.46468
Brdt	1718	1710	1727	1209	1635	1646	2475	2242	1886	1847	3011	1688	1867	1826	2034	2110	1867	7.95876e-13	0.215372	1.584e-13	58.9473	1.161	12.0992
Brf1	6908	7614	7223	7091	9910	9819	7975	7620	6687	5728	9601	5546	9107	10587	14291	19190	19208	0.00309725	0.186746	0.00190991	12.5214	1.13819	2.50902
Brf2	767	811	774	778	907	1013	750	725	638	410	588	391	867	772	917	757	773	9.70995e-09	-0.442188	2.92615e-09	39.2992	0.736018	8.01278
Bri3	1534	1706	2478	1964	2079	2015	2206	2179	2404	1290	2023	1262	3466	3369	3784	2830	2896	0.0607815	0.171929	0.0474602	6.09573	1.12656	1.21623
Bri3bp	9473	10177	9226	2210	2565	2597	7462	7128	5277	3956	6690	4048	5812	5123	6192	4557	4532	9.21521e-08	-0.0749476	3.10164e-08	34.5775	0.949377	7.03549
Brip1	943	1079	905	566	864	927	859	717	689	995	1628	882	831	774	915	961	889	0.00332284	-0.0625889	0.00205822	12.3718	0.957544	2.47849
Brix1	4247	4639	5520	3330	3944	4104	5513	5070	4946	4130	6361	3746	5758	5182	5812	5425	5700	8.23038e-08	0.146913	2.75131e-08	34.8172	1.1072	7.08458
Brk1	6952	7236	6835	5677	6207	6280	7727	7348	6428	3944	6244	3881	8738	8104	8548	6366	6252	0.127421	-0.130915	0.105478	4.4985	0.913252	0.89476
Brme1	578	565	644	229	217	268	633	582	534	646	987	594	365	304	344	552	590	2.04864e-11	0.352259	4.67182e-12	52.1789	1.27656	10.6885
Brms1	1723	1712	1857	1953	2322	2402	1911	1889	1886	1128	1793	1093	2955	2769	3182	2672	2661	4.21167e-06	-0.0468237	1.70742e-06	26.561	0.968065	5.37555
Brms1l	1078	1152	898	893	1252	1325	1229	1264	852	763	1189	767	1253	1218	1451	1462	1584	0.719685	-0.0412073	0.696739	0.722688	0.971841	0.142858
Brox	2961	3076	3108	3717	4877	4683	3527	3387	3064	3451	5411	3197	4622	4047	5014	6366	6529	0.206108	0.128732	0.178032	3.45158	1.09333	0.685906
Brpf1	3036	3188	2894	2179	2954	2932	2950	2697	2376	1639	2674	1544	3154	2959	3606	3193	3144	0.00121323	-0.235753	0.000697065	14.5373	0.849241	2.91606
Brpf3	1233	1376	1309	4188	5860	5695	2199	2090	1428	943	1644	944	4662	4408	5524	3586	3450	1.77529e-22	-0.199537	1.55227e-23	105.039	0.87083	21.7507
Brwd1	8375	9311	9033	7140	11125	10916	12924	12664	6443	6352	10719	6144	10551	8715	11417	11673	11028	0.443858	-0.0709532	0.410725	1.77966	0.952009	0.352756
Brwd3	886	997	845	1397	2167	2012	871	814	484	636	1098	633	1186	950	1119	1088	1073	5.29347e-08	-0.679385	1.72912e-08	35.7461	0.624431	7.27626
Bscl2	1594	1612	1753	1530	1804	1769	1255	1201	1174	695	1058	696	1758	1669	1985	1277	1278	5.31839e-08	-0.569089	1.73827e-08	35.7356	0.674042	7.27422
Bsdc1	3195	3271	2694	3726	4641	4519	4129	3882	3982	1271	1932	1157	4756	4496	5095	2917	2885	0.156588	-0.307072	0.131715	4.05422	0.80828	0.805243
Bsg	15695	16158	16914	32234	37903	38440	17602	17139	13282	9455	15212	10102	39133	37073	41585	26375	27342	1.0398e-32	-0.321182	4.88338e-34	153.404	0.800414	31.983
Bsn	260	261	268	139	178	168	531	514	362	181	349	221	265	247	312	139	145	3.37796e-08	0.276415	1.08665e-08	36.6752	1.21118	7.47134
Bst2	3497	3549	3234	1760	1863	1945	3495	3286	2773	2156	3302	1904	3589	3403	3554	2472	2569	4.69599e-05	0.0431207	2.19335e-05	21.455	1.03034	4.32827
Btaf1	7307	8054	7456	5315	7888	7617	10755	10290	6325	5685	9364	5411	9524	7778	9574	8120	7759	6.28857e-05	0.022181	2.98041e-05	20.8417	1.01549	4.20145
Btbd1	3117	3321	3161	4929	5653	5844	3554	3484	2553	2205	3438	1989	6295	5717	6722	5028	5019	6.94467e-36	-0.207208	2.71794e-37	168.392	0.866212	35.1583
Btbd10	1154	1113	1137	1154	1469	1574	1676	1607	1466	1475	2205	1382	1887	1729	1995	2016	2044	0.00146652	0.355454	0.00085407	14.131	1.27939	2.83371
Btbd16	166	171	191	108	150	147	201	191	125	344	532	363	168	128	159	413	409	0.0155987	0.719224	0.0108994	9.03809	1.6463	1.80691
Btbd19	212	221	274	147	242	204	310	338	268	179	343	231	268	271	286	276	311	5.72877e-06	0.227442	2.36839e-06	25.9066	1.17076	5.24194
Btbd2	2191	2388	2219	3330	4265	4210	2902	2817	2128	1778	2940	1800	5053	4719	5475	4374	4275	2.52627e-52	0.0197028	4.63004e-54	245.614	1.01375	51.5975
Btbd7	1865	2030	1665	1811	2719	2485	2840	2599	1608	1377	2387	1346	3106	2493	2871	2196	2090	0.854177	-0.0385339	0.841295	0.345627	0.973644	0.0684519
Btbd8	152	173	227	161	240	238	150	133	141	145	236	124	163	177	228	293	311	0.37872	-0.193334	0.345317	2.12659	0.874582	0.421681
Btbd9	3155	3192	3166	2454	2898	2950	3363	3065	2540	2020	3300	1983	3534	3170	3509	3676	3672	0.00829204	-0.105293	0.00550903	10.4027	0.929616	2.08134
Btc	124	120	109	53	36	50	137	101	86	144	226	129	148	163	165	232	228	0.00467	0.8829	0.00297113	11.6376	1.84408	2.33068
Btd	1080	1173	843	1479	1779	1752	909	803	499	482	861	529	1332	1128	1292	983	981	2.08074e-19	-0.741306	2.31789e-20	90.4221	0.598198	18.6818
Btf3	48651	49355	50382	24000	27197	27988	52331	50548	47881	31695	49544	28087	36080	32460	35560	30311	31667	2.96705e-41	-0.096284	8.41174e-43	193.763	0.935439	40.5277
ENSMUSG00000028568	1406	1480	1541	1432	1811	1757	1848	1778	1562	1244	1966	1262	1985	1753	1954	1660	1755	0.107065	-0.0252122	0.0873808	4.87496	0.982676	0.970354
ENSMUSG00000114133	402	392	492	306	393	391	552	476	615	519	720	466	423	420	528	515	511	1.76567e-06	0.255733	6.83279e-07	28.3927	1.19394	5.75309
Btg1	13059	13092	9590	3753	4370	4217	6736	6368	6546	3541	5219	3315	12033	10831	13182	7932	8397	0.490525	-0.238471	0.458077	1.56144	0.847643	0.309339
Btg2	2297	2147	1464	40131	49344	49750	1886	1745	2083	683	903	562	14681	15073	18054	12278	13633	4.91226e-51	-1.32279	9.47189e-53	239.577	0.39976	50.3087
Btg3	1435	1233	1150	1511	1574	1720	1814	1709	1885	1032	1478	1034	1801	1679	1908	1357	1520	0.746427	-0.0247781	0.725194	0.642631	0.982972	0.127013
Btk	20580	22303	19453	7883	8926	8897	13900	12267	10117	7824	12892	7942	5138	4914	5434	4825	4854	3.84145e-292	-1.01549	1.10007e-295	1358.33	0.49466	291.416
Btnl10	1149	1209	1070	8874	12860	12708	1937	1822	732	1042	1609	935	3650	3588	4179	3757	3793	6.93934e-17	-0.931371	9.40613e-18	78.4103	0.52436	16.1587
Btrc	1898	1938	1922	1822	2242	2318	2604	2453	1663	1715	2736	1719	3334	2737	3382	3238	3211	0.000101525	0.212952	4.96772e-05	19.8199	1.15906	3.99343
Bub1	4704	5210	6034	3738	5463	5673	3840	3592	3320	3849	5852	3422	5584	5308	6195	4693	4845	0.0181441	-0.298061	0.0128027	8.71619	0.813345	1.74126
Bub1b	5253	5914	8197	4554	6140	6533	4747	4244	5306	4568	7115	4160	5639	5697	6349	4883	5000	0.000716388	-0.3467	0.000396078	15.6678	0.786381	3.14485
Bub3	5882	6305	7129	5400	6831	6948	6568	6342	5496	4687	7557	4916	7794	7506	8462	7009	7410	0.0630759	-0.0823887	0.0494344	6.01422	0.944493	1.20014
Bud13	1538	1499	1523	1071	1336	1391	1453	1335	1085	1454	2313	1366	1607	1505	1640	2366	2436	0.311013	0.14352	0.278864	2.55406	1.1046	0.507221
Bud23	2059	2285	2743	2785	3420	3491	1925	1768	1608	1489	2462	1438	3661	3502	3970	3986	3974	4.78767e-13	-0.238541	9.35049e-14	60.0015	0.847602	12.3199
Bud31	4503	4408	5411	5397	6238	6406	5293	4979	4527	2941	4594	2695	6876	6267	6808	5427	5404	0.000375069	-0.244075	0.000199314	17.0413	0.844357	3.42589
Bysl	4822	5363	5615	3038	4002	3935	6486	6015	4808	2892	5169	3200	5837	5511	6294	6245	6038	0.0203891	0.102076	0.0145406	8.46162	1.07332	1.6906
Bzw1	20696	21822	22588	23121	28658	28973	32880	30323	25990	31742	49919	30859	40251	33564	38484	42433	43097	0.00162466	0.454443	0.000953921	13.9099	1.37025	2.78924
Bzw2	6868	7083	5858	2227	2814	2893	8289	7842	7014	6795	11145	6859	5830	5464	5890	7219	7234	6.25404e-19	0.601771	7.19967e-20	88.1553	1.51758	18.2038
C030006K11Rik	424	507	522	463	587	585	530	501	487	271	489	291	662	655	775	681	674	0.0195115	-0.0809684	0.0138559	8.55808	0.945423	1.70971
C1d	1591	1609	1993	2229	2667	2722	2066	1932	1899	1367	2103	1296	3044	2747	3039	2063	2384	0.00584026	-0.104223	0.00377588	11.1582	0.930306	2.23357
C1galt1	1778	2010	1649	2597	3304	3206	2863	2710	1818	1786	2870	1684	3179	2528	3071	1957	2137	0.592919	-0.122425	0.563488	1.14722	0.918642	0.227005
C1galt1c1	297	311	292	525	586	637	516	481	373	344	560	301	826	703	846	607	576	5.73817e-06	0.230184	2.37283e-06	25.9029	1.17298	5.24123
C1qbp	22060	24393	26990	8014	8803	9540	16876	16545	14066	16109	25930	15269	12521	11356	13111	19475	18977	2.06947e-07	-0.0318068	7.19654e-08	32.8942	0.978194	6.68414
C1qtnf6	463	502	581	877	1041	980	1096	958	948	565	937	573	1682	1529	1620	1191	1162	8.79092e-08	0.47753	2.94961e-08	34.678	1.39236	7.05597
C1rl	216	259	291	309	375	384	218	223	179	303	475	283	362	313	344	383	400	0.877958	-0.0569493	0.867482	0.284321	0.961295	0.0565264
C2cd2	455	552	469	864	1092	1095	715	739	453	450	777	396	1216	1031	1216	1078	1098	1.73126e-14	0.0340962	2.97633e-15	66.8962	1.02392	13.7616
C2cd2l	761	828	762	1833	2363	2401	1037	1053	657	925	1571	892	1867	1930	2236	3189	3083	1.46452e-09	0.12671	4.0122e-10	43.273	1.0918	8.8343
C2cd3	2235	2527	2655	1984	2821	2864	3496	2955	1815	1891	3146	1800	3279	2791	3158	2740	2696	0.140069	-0.0474159	0.11659	4.29818	0.967668	0.853658
C2cd5	4105	4287	4114	2827	3845	3763	5949	5573	5152	3172	5143	2855	5188	4670	5510	4162	4118	4.89092e-07	0.136402	1.76383e-07	31.1012	1.09916	6.31061
C3	188	156	122	93	100	102	227	197	241	96	117	61	226	245	230	54	40	0.307861	0.160244	0.275682	2.57701	1.11748	0.511645
C330018D20Rik	442	410	603	934	1236	1207	604	529	427	412	683	393	1065	929	1024	1004	1009	3.89266e-13	-0.206999	7.50218e-14	60.442	0.866338	12.4098
C5ar2	352	358	387	162	255	256	638	578	293	474	820	493	267	224	293	380	406	3.77308e-11	0.397053	8.87806e-12	50.8949	1.31682	10.4233
C77080	2675	2670	2258	1030	1246	1256	5444	5155	4032	935	1488	874	12386	11180	13997	5014	4730	0.0169821	1.21171	0.0119196	8.85915	2.31612	1.77001
C87436	795	919	681	601	751	757	1062	1026	597	546	819	493	1106	1079	1175	1106	1076	0.557977	0.113269	0.527298	1.27998	1.08168	0.253383
C8g	191	204	151	64	83	78	112	86	78	75	82	79	43	73	61	76	83	2.04478e-12	-0.794443	4.20629e-13	56.994	0.576566	11.6894
C9orf72	580	561	536	1151	1356	1393	781	683	553	731	1067	626	1199	1220	1361	1066	1188	0.000808473	-0.00921407	0.000451081	15.4077	0.993634	3.09233
Caap1	652	644	863	728	834	869	786	744	724	696	1170	733	1067	893	1126	1024	1121	0.533311	0.122344	0.502461	1.37648	1.0885	0.27302
Cab39	6155	6340	6153	6617	8215	8249	8373	8179	7520	6878	11079	6529	10039	9017	10504	12064	11971	0.00822301	0.283996	0.00545846	10.4212	1.21756	2.08497
Cab39l	2772	2962	3307	4045	4952	5087	3134	2846	2515	2197	3309	1923	6411	5693	6369	4768	4936	3.98461e-26	-0.117505	2.76139e-27	122.308	0.92178	25.3996
Cabin1	7669	8483	7560	9167	13625	13282	7495	7134	5127	4834	7942	4704	7427	6788	8598	10887	10133	1.10375e-07	-0.550716	3.74555e-08	34.2002	0.682681	6.95713
Cables2	1903	2217	1909	2565	3357	3361	1685	1527	1289	1064	1713	1066	2860	2973	3650	2851	2980	2.63452e-62	-0.429654	3.26925e-64	292.362	0.74244	61.5793
Cabp1	233	257	221	41	78	109	205	204	217	89	146	81	107	138	210	194	223	0.0230861	0.0638594	0.0166425	8.19159	1.04526	1.63665
Cacfd1	3877	3990	3325	3369	4419	4192	3249	2852	2069	1650	2913	1845	6857	6115	7338	6587	6518	5.86863e-06	-0.144017	2.43126e-06	25.8542	0.904996	5.23146
Cachd1	230	233	229	405	533	480	378	358	153	246	395	230	396	379	413	300	294	0.170071	-0.212096	0.144259	3.87229	0.863282	0.769368
Cacna1c	2402	2482	2579	1294	2001	1917	3920	3625	2483	4052	6601	3781	1014	960	1085	2291	2108	1.23459e-07	0.0971261	4.20723e-08	33.9678	1.06964	6.90848
Cacnb1	172	208	150	120	163	175	226	182	110	100	127	90	214	294	382	151	133	0.860554	-0.0512231	0.848068	0.329589	0.965118	0.0652219
Cacnb3	2050	2089	1587	1455	1933	1975	1724	1727	1256	1177	1757	1086	2026	2129	2469	1535	1596	0.00411393	-0.294152	0.0025879	11.9138	0.815552	2.38574
Cactin	1500	1566	1813	1555	2038	1960	1848	1669	1425	981	1807	1065	2013	1884	2408	1990	1987	0.00125451	-0.160899	0.000722336	14.466	0.894467	2.90153
Cacul1	6088	6392	5773	5353	6892	6771	6818	6574	5162	4170	7008	4255	8107	6900	8579	6872	6946	0.0193228	-0.0923236	0.01371	8.57926	0.938011	1.71393
Cacybp	6854	7130	7024	5035	5943	6000	8678	8480	7025	8829	14614	9187	8631	7624	8644	10711	10932	1.39116e-05	0.437349	6.08203e-06	24.0203	1.35411	4.85662
Cad	15590	18238	18297	4674	7410	7082	19839	18284	12761	11307	19807	11364	12888	10588	12643	18275	16354	9.16383e-08	0.301715	3.08173e-08	34.5904	1.23261	7.03792
Cage1	183	187	149	113	150	159	320	308	313	164	290	161	303	318	381	309	296	1.65166e-09	0.719959	4.54065e-10	43.0256	1.64713	8.78208
Calcoco1	2751	2700	2410	2896	3602	3380	3096	2908	2575	1646	2597	1556	3493	3092	3802	3199	3173	0.00201181	-0.215889	0.00120025	13.4505	0.861015	2.69641
Calhm2	1282	1418	1117	812	1042	992	990	911	369	388	643	392	1076	919	1023	579	584	1.42357e-05	-0.815382	6.22778e-06	23.973	0.568258	4.84662
Calm1	16579	17483	17387	19500	24356	23904	17710	16902	14194	15489	24840	16483	33824	30943	35068	27191	27969	0.000402236	0.10076	0.000214749	16.8921	1.07234	3.39552
Calm2	8393	8930	11200	13458	16317	16593	8190	7631	9098	5992	9555	6184	14453	12617	14455	11314	12261	7.7313e-10	-0.415281	2.05607e-10	44.6101	0.749874	9.11175
Calm3	10837	11720	12358	14200	16666	16692	12630	12097	9557	6906	11250	7197	17854	16817	18992	13888	14265	1.22869e-11	-0.25501	2.72221e-12	53.2592	0.837981	10.9106
Calr	43359	46358	49107	34077	40238	41198	87955	83154	63566	40712	67584	41019	80455	72925	81844	64662	67418	2.2792e-12	0.526433	4.70809e-13	56.7686	1.44036	11.6422
Calr3	88	87	141	33	48	45	142	129	95	64	90	57	151	123	123	92	93	0.0192869	0.429301	0.0136809	8.58351	1.34658	1.71474
Calu	6456	7052	7270	7628	9357	9682	10931	10038	7521	5918	9401	5415	15623	13576	15501	10443	10743	3.90815e-05	0.238856	1.80411e-05	21.8457	1.18006	4.40803
Camk1	1265	1236	1123	648	754	801	1435	1450	1232	859	1343	817	1241	1221	1483	900	986	1.11698e-09	0.1476	3.01637e-10	43.8436	1.10772	8.95195
Camk1d	689	697	489	444	619	600	2167	1954	1465	902	1337	788	2046	1580	2015	1407	1304	1.72134e-16	1.21961	2.43512e-17	76.5079	2.32883	15.7641
Camk2g	1825	1861	1492	1904	2442	2483	2619	2429	2073	1583	2633	1531	3558	3422	4199	3634	3733	1.27076e-21	0.348744	1.18754e-22	100.97	1.27345	20.8959
Camkk1	1998	2062	2012	1345	1578	1624	1026	1013	1071	551	969	631	1471	1359	1633	1528	1569	5.29987e-08	-0.795408	1.73172e-08	35.7431	0.57618	7.27573
Camkk2	2132	2263	1987	815	1132	1043	2504	2304	1559	1388	2280	1374	2062	1957	2222	2116	2097	5.21815e-06	0.256021	2.14484e-06	26.1049	1.19418	5.28248
Camkmt	293	262	230	230	241	277	448	439	246	434	657	463	506	451	490	584	615	1.22172e-05	0.787133	5.30858e-06	24.2924	1.72564	4.91303
Camkv	416	455	318	57	61	73	549	487	437	50	58	39	164	189	207	31	32	0.00189979	-0.0733268	0.00112816	13.5743	0.950444	2.72129
Caml	1262	1242	1084	1145	1591	1486	1336	1347	989	983	1604	957	2028	1807	2227	2086	2143	3.93605e-05	0.122038	1.81774e-05	21.8307	1.08827	4.40494
Camsap1	2259	2552	2084	2035	2885	2936	3109	2957	1985	1864	3084	1806	3845	3419	4165	3871	3817	0.000108318	0.165079	5.32182e-05	19.6822	1.12123	3.9653
Camsap2	589	739	815	1156	1482	1510	1209	1138	791	519	782	501	2748	2196	2580	2217	2172	7.65215e-23	0.322934	6.53018e-24	106.771	1.25087	22.1162
Camsap3	613	659	637	634	827	843	1240	1209	800	712	1050	586	1908	1794	2282	1974	1970	2.4964e-24	0.787257	1.91829e-25	113.826	1.72579	23.6027
Camta1	847	856	682	714	1005	1036	670	643	497	279	577	380	1012	855	1128	855	809	7.37067e-08	-0.484626	2.45337e-08	35.0464	0.714683	7.13249
Camta2	2717	2869	2694	3361	5074	4833	1944	1825	1159	1152	1831	1133	2459	2605	3595	3465	3617	5.52196e-33	-0.83779	2.56173e-34	154.694	0.5595	32.2579
Cand1	7693	8196	8652	8353	11575	11285	10491	9611	7490	7162	11461	6772	13494	11301	13005	13666	13000	0.00565231	0.0597583	0.00364951	11.2263	1.04229	2.24777
Cand2	770	879	692	618	828	779	1076	982	664	677	1213	679	942	836	1003	470	424	0.00958264	-0.082877	0.00643782	10.0911	0.944173	2.01851
Cant1	3167	3461	3322	3286	4402	4236	3588	3469	2325	1774	2914	1747	4995	4831	6008	4534	4619	1.55309e-07	-0.175638	5.34597e-08	33.4887	0.885376	6.8088
Canx	58652	61505	53995	38510	48867	48010	49967	46381	34140	44851	70674	43714	45071	36205	42545	55356	55582	0.00013135	-0.246851	6.52739e-05	19.2738	0.842734	3.88157
Cap1	12660	13547	12017	10742	12874	12865	13796	12624	10992	8719	13844	8735	13519	11971	13249	11626	11885	1.42182e-12	-0.215709	2.89223e-13	57.7432	0.861123	11.8472
Cap2	1352	1346	1362	2380	2965	2946	1661	1428	968	1340	2034	1242	3356	2920	3470	2875	2887	7.44306e-14	-0.020591	1.3485e-14	63.8744	0.985829	13.1282
Capg	5233	5269	3763	1444	1806	1757	2342	2192	2205	1481	2481	1451	951	995	1049	398	417	4.60528e-31	-1.34231	2.38265e-32	145.629	0.394388	30.3367
Capn1	4932	5309	5206	7362	9687	9280	5745	5405	4835	2848	4652	2760	8542	7883	9164	5873	5774	1.38609e-08	-0.400839	4.26111e-09	38.5475	0.757418	7.85821
Capn10	2059	2132	2344	2793	3403	3428	3379	3198	2223	2186	3540	2190	4298	4195	4742	4531	4772	1.03805e-11	0.266224	2.28305e-12	53.611	1.20266	10.9838
Capn15	1310	1340	1234	1547	2376	2224	1745	1595	1105	815	1394	886	2225	2461	3141	2835	2848	1.5121e-14	0.0152377	2.58801e-15	67.1758	1.01062	13.8204
Capn2	2535	2590	2587	1815	2247	2197	2441	2212	1843	2505	4090	2393	3276	2864	3385	5341	5312	0.235957	0.322387	0.206301	3.15684	1.2504	0.627167
Capn5	463	450	377	1515	1810	1760	128	128	140	70	103	61	219	194	235	254	242	7.58624e-58	-2.64889	1.07899e-59	271.553	0.159443	57.12
Capn7	3888	4067	3545	4871	6235	6433	4634	4399	3350	3106	5035	2889	6551	6110	7514	6222	6585	3.40004e-17	-0.0572534	4.47815e-18	79.8946	0.961092	16.4685
Capns1	5541	6029	6109	6791	8026	8180	8261	7675	6494	3588	6024	3921	8606	7993	9126	7352	7123	0.204448	-0.12058	0.176462	3.46929	0.919818	0.689417
Caprin1	23284	25879	27311	18717	24253	24622	31191	29912	19768	19355	30913	18342	29623	24307	28916	27679	27566	5.69124e-08	-0.0284312	1.86883e-08	35.5907	0.980486	7.24479
Caprin2	473	581	523	815	1275	1211	629	621	425	466	791	407	958	882	1124	1035	1060	9.08084e-10	-0.175184	2.42884e-10	44.2769	0.885654	9.04187
Capza1	35782	37807	36718	33400	41390	41482	37654	35811	30899	25873	40869	24828	38463	32851	37083	31169	32179	1.01089e-08	-0.325875	3.05215e-09	39.2148	0.797815	7.9953
Capza2	5909	6208	6139	6233	7764	7615	7742	7418	6998	4912	7950	4600	9164	7750	9025	6426	6835	0.685012	-0.0381642	0.659837	0.831524	0.973893	0.164302
Capzb	13571	14187	13777	10698	12368	12433	12262	11731	10442	8527	13256	8282	11610	10815	11970	10373	10650	1.0478e-38	-0.384766	3.39065e-40	181.765	0.765903	37.9797
Car11	204	197	200	172	255	193	203	189	110	55	90	40	198	253	352	251	232	0.0259102	-0.465785	0.0188267	7.94496	0.724077	1.58653
Car12	51	53	49	25	23	13	833	765	829	474	961	560	135	94	110	187	155	7.19062e-56	3.18879	1.11882e-57	262.27	9.11846	55.1432
Car13	669	711	709	321	343	342	1334	1336	1069	1006	1606	948	830	713	857	894	873	7.2551e-85	0.89498	3.94751e-87	397.904	1.85958	84.1394
Car15	111	106	80	105	158	143	494	428	225	155	269	181	409	442	560	456	436	7.57235e-18	1.48546	9.46182e-19	83.0037	2.80006	17.1208
Car2	5230	5447	4571	22861	26361	26145	14505	14176	7729	4967	7703	4589	34568	32010	37488	13295	13241	9.83481e-09	0.227718	2.96565e-09	39.2723	1.17098	8.00723
Car5b	630	559	389	181	184	201	70	65	46	66	125	73	54	47	33	80	92	3.03987e-26	-2.40905	2.08345e-27	122.872	0.18828	25.5171
Car7	94	81	94	37	55	62	90	80	67	131	213	155	79	89	126	235	257	0.0245867	0.891868	0.0177923	8.05798	1.85558	1.6093
Card19	479	506	513	532	650	605	619	607	489	324	535	332	935	945	1068	773	807	9.96194e-06	0.1114	4.26587e-06	24.7297	1.08028	5.00166
Carf	447	469	539	420	659	631	637	682	623	522	863	499	682	637	795	812	791	0.0266608	0.246721	0.0194204	7.88286	1.18651	1.57413
Carhsp1	3498	3636	2996	10983	13689	13965	3774	3402	2274	3442	5285	3263	9868	9702	10556	8580	8834	1.79677e-17	-0.33156	2.31371e-18	81.2154	0.794677	16.7455
Carm1	9310	10225	9861	8004	10339	10156	11001	10509	7445	8851	14720	9462	9598	9155	11138	13342	13097	0.0818446	0.018024	0.0652819	5.45808	1.01257	1.08701
Carmil2	2232	2554	2247	3327	5470	5185	2961	2887	2444	1211	2022	1170	3900	5700	8248	6126	6593	1.28359e-11	-0.04774	2.84752e-12	53.1691	0.967451	10.8916
Carmil3	409	419	344	506	750	711	839	866	760	360	550	341	1447	1743	2454	1674	1684	1.89107e-16	0.883661	2.68605e-17	76.3117	1.84505	15.7233
Carnmt1	716	676	812	642	717	680	856	967	650	770	1270	782	807	651	786	968	871	0.00144449	0.114739	0.000840002	14.1642	1.08278	2.84028
Cars	1855	2130	3379	1816	2478	2563	3245	3095	3941	2304	3698	2279	3710	3578	4270	5200	5107	0.00389034	0.489142	0.00243722	12.0338	1.40361	2.41001
Cars2	1774	1858	1683	1324	1723	1730	1838	1749	1133	1224	2082	1360	2042	2195	2582	2546	2581	0.874546	0.0392583	0.863443	0.293654	1.02759	0.0582172
Casc3	4923	5405	5099	5592	7257	7189	5810	5436	4614	3284	5532	3479	8079	7429	9052	8809	8528	1.42164e-16	-0.0619642	1.99078e-17	76.9108	0.957959	15.8472
Casd1	2479	2766	2636	2384	2976	2933	3786	3660	2671	1770	2976	1774	3949	3295	3933	2309	2302	0.427388	-0.0363194	0.394016	1.86273	0.97514	0.369177
Cask	1921	2103	1634	1402	1928	1839	2636	2558	2054	2438	4058	2291	3058	2689	3156	2782	2953	1.96289e-07	0.488779	6.81089e-08	33.0043	1.40326	6.7071
Caskin2	873	926	905	857	1146	1072	880	875	590	440	720	440	1001	932	1201	690	671	1.06579e-05	-0.491812	4.59035e-06	24.5831	0.711131	4.97233
Casp2	2548	2699	2266	2622	3275	3344	2876	2575	2002	2237	3658	2283	3758	3464	4036	3707	3664	0.311013	0.0169229	0.278891	2.55387	1.0118	0.507221
Casp3	2745	2898	2442	2207	2716	2699	3663	3659	2701	3526	5640	3519	3626	3151	3661	3509	3565	1.7959e-05	0.333756	7.9698e-06	23.4797	1.26029	4.74572
Casp6	2080	2206	1914	1917	2298	2364	781	718	535	332	558	335	1425	1362	1452	862	865	4.50105e-26	-1.60098	3.12788e-27	122.059	0.329654	25.3467
Casp7	6061	6151	6310	3194	4093	4277	6555	5971	5579	4844	7534	4590	5871	5218	6069	5628	5660	1.94214e-22	0.0845612	1.70187e-23	104.855	1.06037	21.7117
Casp8	1591	1683	1570	1909	2192	2292	1661	1545	991	1849	3006	1659	2011	1928	2108	2254	2314	0.915031	-0.0739273	0.907781	0.193503	0.950048	0.0385642
Casp8ap2	3232	3405	3071	2155	3298	3258	3666	3352	2248	2624	4110	2424	3515	2998	3748	3123	3040	3.63825e-05	-0.0986133	1.67291e-05	21.9967	0.93393	4.43911
Casp9	1181	1152	1265	1583	1921	2012	1122	1093	878	914	1372	818	2014	1785	2044	1639	1595	4.15752e-13	-0.269927	8.04834e-14	60.3014	0.829361	12.3812
Cast	1541	1578	1647	1961	2513	2463	2273	2084	1750	1563	2466	1436	3453	2926	3418	3088	3096	3.77355e-20	0.216897	3.92268e-21	93.975	1.16223	19.4232
Castor1	1140	1150	1246	336	406	393	1117	1061	1223	1160	1893	1064	487	500	554	429	484	1.96942e-52	0.089747	3.57188e-54	246.133	1.06418	51.7057
Casz1	943	950	846	566	861	766	1658	1675	1450	717	1188	639	1678	1359	1800	1261	1149	0.00018889	0.526735	9.63561e-05	18.4949	1.44067	3.72379
Cat	3619	3654	3315	3740	4606	4461	2687	2494	2154	2284	3666	2130	3492	2921	3416	3309	3102	7.35065e-10	-0.575002	1.94993e-10	44.7161	0.671285	9.13367
Catsperd	1260	1261	1735	850	875	871	1942	1872	2010	559	834	504	1524	1469	1893	865	963	0.132616	0.0443983	0.110007	4.41443	1.03125	0.877406
Cavin1	824	793	884	920	1199	1187	975	893	498	361	627	327	1023	937	1082	630	621	0.000200853	-0.584548	0.000102823	18.365	0.666858	3.69712
Cbarp	339	334	361	869	1283	1236	397	355	323	167	331	232	590	635	757	619	532	2.4049e-16	-0.698828	3.45721e-17	75.807	0.616073	15.6189
Cbfa2t2	2960	3047	2739	2437	3156	3095	3761	3551	3135	2456	3747	2293	4299	3765	4436	3857	3653	0.000146816	0.134436	7.35624e-05	19.0348	1.09766	3.83323
Cbfa2t3	9862	10723	10511	13573	18555	17557	13047	12753	8336	9645	16931	10547	9960	8805	11436	12120	11490	0.0978952	-0.378886	0.0792992	5.06905	0.769031	1.00924
Cbfb	1210	1294	1171	556	757	719	1805	1650	1302	1585	2586	1622	1280	1039	1310	1389	1440	4.10646e-22	0.582116	3.70428e-23	103.3	1.49704	21.3865
Cbl	3692	3662	2813	2008	3242	3160	4159	4023	2475	2413	4104	2243	4632	3335	4124	4741	4158	0.221565	0.091823	0.192695	3.29329	1.06572	0.654499
Cblb	922	922	788	710	970	950	1055	1034	555	695	1147	640	1015	801	862	1030	1003	0.0696568	-0.123458	0.055002	5.80077	0.917985	1.15704
Cbll1	1248	1407	1306	1319	1718	1674	1372	1355	1036	858	1454	826	1809	1500	1826	1515	1492	6.3583e-09	-0.233438	1.86209e-09	40.2031	0.850605	8.19666
Cbr1	3772	3894	3581	3247	3780	3852	4337	4233	3245	2846	4373	2629	4985	4691	5500	4549	4597	0.407086	0.0215168	0.373667	1.96878	1.01503	0.390314
Cbr4	384	421	704	737	994	907	580	581	600	409	687	447	1043	940	1205	1040	1150	8.22653e-07	0.0624679	3.05865e-07	30.0002	1.04425	6.08478
Cbwd1	565	655	646	800	1031	1036	630	588	536	502	767	437	1205	1080	1219	1037	1045	1.18709e-19	-0.0942799	1.2952e-20	91.5861	0.93674	18.9255
Cbx1	6727	7260	6473	5233	7033	6811	8143	7744	5921	5609	8553	5376	8600	7898	9591	7734	8004	4.42437e-06	0.0505977	1.79832e-06	26.4573	1.03569	5.35415
Cbx2	1008	1131	968	1001	1244	1218	1220	1107	564	677	1242	713	1416	1265	1489	1335	1226	0.121493	-0.142626	0.100201	4.60116	0.905869	0.915447
Cbx3	10120	10295	9864	9279	12812	11770	13133	12740	11869	9699	16577	10291	14561	12356	14759	11269	11627	0.0159178	0.0956741	0.0111315	8.99595	1.06856	1.79812
Cbx4	1193	1264	1381	1400	1974	1925	1885	1873	1549	980	1797	975	2287	2185	2845	2396	2260	3.60271e-06	0.176319	1.44989e-06	26.888	1.13	5.44337
Cbx5	9926	11289	12410	11277	17369	17146	11880	10655	6087	7332	12107	7180	14177	12635	15418	13364	13366	6.25255e-07	-0.367452	2.2895e-07	30.5795	0.77515	6.20394
Cbx6	4601	4976	4381	5562	7582	7237	8669	8202	4962	4798	8030	4718	8888	8824	11770	9908	9925	1.33441e-07	0.354195	4.56906e-08	33.8027	1.27827	6.87471
Cbx7	1152	1206	1175	1315	1712	1660	894	825	820	296	465	316	1706	2080	2769	1373	1548	7.24219e-06	-0.554381	3.04108e-06	25.4066	0.680949	5.14013
Cbx8	788	780	702	707	894	871	742	721	423	326	555	342	871	751	992	611	649	9.72575e-06	-0.495918	4.15452e-06	24.7826	0.70911	5.01208
Cby1	1137	1284	1306	1334	1636	1676	1533	1558	1166	852	1390	882	2488	2358	2605	2108	2195	1.48344e-11	0.12871	3.32627e-12	52.8583	1.09332	10.8287
Cc2d1a	1266	1453	1288	1178	1655	1490	1471	1376	1037	751	1185	751	1709	1747	2183	1774	1786	0.00246381	-0.134737	0.00149061	13.0171	0.910836	2.60839
Cc2d1b	2789	3133	3778	2863	3838	3571	3682	3324	4307	2377	3725	2320	4291	4615	5563	5266	5408	0.261062	0.138246	0.230485	2.93514	1.10057	0.583256
Ccar1	8116	8604	7598	6783	8808	8663	9412	8967	6876	6279	10094	5980	7693	7307	8767	7302	7174	2.81646e-08	-0.210568	8.97686e-09	37.0572	0.864197	7.5503
Ccar2	4400	4846	4929	5471	7387	7441	5170	4839	3838	3408	5209	3058	7219	6797	8150	8392	8089	3.02825e-21	-0.133352	2.90222e-22	99.1828	0.911711	20.5188
Ccdc102a	378	357	315	269	341	322	495	571	355	283	491	315	469	368	527	707	648	0.0201578	0.365874	0.0143583	8.48685	1.28866	1.69556
Ccdc107	676	722	783	975	1145	1176	581	537	607	450	661	379	1706	2033	2169	1675	1833	7.87544e-15	-0.00880116	1.30205e-15	68.5497	0.993918	14.1037
Ccdc112	261	302	255	553	730	686	367	373	206	148	201	118	861	744	828	591	593	3.25786e-16	-0.213662	4.71993e-17	75.1843	0.862346	15.4871
Ccdc115	3244	3361	3261	2325	2740	2692	3271	3186	2828	2088	3526	2073	4022	3755	4319	4400	4456	0.653393	0.0637451	0.626636	0.934777	1.04518	0.184825
Ccdc116	118	140	185	54	78	90	196	189	280	202	309	207	183	200	239	458	487	0.000172142	1.19374	8.70405e-05	18.6983	2.28746	3.76411
Ccdc117	4290	4369	3087	2671	3164	3215	4157	3969	2861	2252	3538	2140	3405	2824	3414	2690	2812	9.09994e-12	-0.321746	1.9866e-12	53.8892	0.800101	11.041
Ccdc12	2160	2238	2424	2096	2747	2525	2944	2987	3297	1328	2225	1439	3061	2976	3320	2383	2359	0.743165	-0.0322177	0.721528	0.652768	0.977916	0.128915
Ccdc120	1030	1023	738	562	744	784	772	770	466	452	742	434	1079	1032	1206	1159	1127	0.425025	-0.166732	0.391675	1.87465	0.890859	0.371586
Ccdc124	1212	1291	1747	2240	2883	2753	1895	1962	1917	1165	1890	1138	3236	3071	3494	2815	2773	6.03343e-09	0.0732737	1.76349e-09	40.3119	1.0521	8.21944
Ccdc126	593	628	440	470	583	525	930	967	836	720	1168	713	1063	940	1115	898	915	1.45877e-15	0.6411	2.23494e-16	72.0743	1.55952	14.836
Ccdc127	2974	3157	3066	3583	4445	4378	4315	4231	2569	2390	3728	2307	5909	4991	6091	4599	4807	5.09881e-06	0.0531715	2.09287e-06	26.1539	1.03754	5.29253
Ccdc134	923	1067	906	622	1051	1033	865	796	634	825	1414	852	689	711	932	1371	1387	0.378567	-0.093606	0.345104	2.12782	0.937177	0.421858
Ccdc136	167	170	148	118	162	177	100	88	80	28	37	23	314	253	341	106	107	0.0140211	-0.71829	0.00973418	9.26422	0.607818	1.85322
Ccdc137	2523	2773	2624	1488	2053	2060	2738	2633	1746	1773	2852	1854	2735	2808	3383	3335	3420	0.171395	0.0921209	0.145529	3.85476	1.06594	0.766001
Ccdc138	108	127	144	92	145	147	117	96	58	147	225	121	121	107	153	173	196	0.764178	-0.00907082	0.743753	0.592091	0.993732	0.116805
Ccdc14	474	544	627	237	330	345	993	887	842	605	947	597	625	544	752	592	669	2.73279e-51	0.655863	5.19115e-53	240.78	1.57556	50.5634
Ccdc142	156	183	163	119	216	203	277	239	204	112	166	107	226	318	450	351	344	0.0213539	0.357924	0.0152776	8.36274	1.28158	1.67052
Ccdc15	270	283	227	169	254	321	382	409	189	378	563	309	248	211	255	435	395	0.0154007	0.282314	0.0107464	9.06638	1.21614	1.81246
Ccdc157	608	604	487	1248	1841	1835	1196	1081	630	845	1263	712	1924	2142	2587	2255	2345	5.97437e-17	0.445571	8.04681e-18	78.7225	1.36185	16.2237
Ccdc159	139	133	137	96	132	144	88	76	63	104	177	90	88	122	145	311	321	0.649227	-0.0462989	0.622331	0.948568	0.968418	0.187604
Ccdc163	1697	1656	2144	860	1134	1127	1530	1476	1456	899	1244	673	1014	1277	1522	1139	1178	2.60338e-07	-0.354289	9.13269e-08	32.4176	0.782255	6.58446
Ccdc167	891	949	990	880	1235	1245	1394	1261	797	862	1259	763	1394	1605	1877	1612	1621	0.000855055	0.191464	0.000479112	15.2872	1.14192	3.06801
Ccdc171	180	170	138	47	62	72	121	147	77	83	136	85	53	46	90	80	98	2.9109e-11	-0.343646	6.77154e-12	51.4366	0.788047	10.536
Ccdc174	1660	1800	1774	1946	2440	2451	2070	1936	1976	1396	2050	1212	2746	2514	2768	2261	2272	0.0472653	-0.0712145	0.0361528	6.64	0.951836	1.32546
Ccdc18	455	458	631	333	540	570	586	521	433	499	755	414	554	488	597	585	597	0.0187271	0.0035676	0.0132481	8.64781	1.00248	1.72753
Ccdc181	1353	1328	1887	1039	1259	1284	2063	1899	1816	2510	3663	2196	1611	1508	1716	2888	2998	0.000142251	0.609819	7.11525e-05	19.1014	1.52607	3.84695
Ccdc186	6431	6143	4666	7562	9981	9746	7370	7011	6720	3108	5031	2826	7447	6387	8249	7573	7399	0.00598687	-0.369462	0.00387866	11.1045	0.774071	2.2228
Ccdc191	502	530	594	308	438	503	605	568	430	447	850	442	688	585	719	865	834	0.0440009	0.271219	0.0334417	6.7959	1.20683	1.35654
Ccdc22	4262	4502	3631	1524	1891	1873	3370	3149	2885	2116	3360	1978	1987	2172	2678	2167	2273	1.86002e-25	-0.278396	1.34583e-26	119.14	0.824507	24.7305
Ccdc25	3053	3183	3166	3109	3937	4073	3858	3597	3162	2196	3439	2095	6033	5318	6042	4809	4601	6.19405e-06	0.0838254	2.57553e-06	25.7389	1.05982	5.20803
Ccdc28a	504	478	511	452	607	689	437	490	405	300	431	237	681	757	920	656	660	0.000102572	-0.183282	5.02189e-05	19.7982	0.880697	3.98897
Ccdc28b	551	543	583	539	601	596	657	608	571	325	493	355	547	538	552	361	387	0.00120996	-0.380569	0.000695066	14.543	0.768135	2.91723
Ccdc32	1382	1391	1135	1210	1416	1449	1758	1725	1168	1216	1835	1124	2281	2101	2265	1819	1871	0.00450978	0.229283	0.00286015	11.7138	1.17225	2.34584
Ccdc34	901	956	991	672	996	979	726	570	587	794	1139	697	935	944	1112	1045	1052	0.299286	-0.199223	0.267362	2.6383	0.87102	0.523914
Ccdc40	132	135	137	147	160	169	167	179	133	79	147	82	211	204	263	204	187	0.0581767	0.0266596	0.0453207	6.18798	1.01865	1.23525
Ccdc43	1713	1788	1783	1393	1653	1603	1885	1695	1366	1126	1731	1053	2141	1877	2171	1677	1740	0.00408695	-0.139711	0.00256937	11.9282	0.907701	2.3886
Ccdc47	5077	5158	6590	5228	7145	7306	8951	8480	9018	4618	7648	4367	10754	9240	11014	7785	7932	0.0598269	0.274698	0.0466691	6.12934	1.20974	1.2231
Ccdc50	5190	5578	4980	4239	5477	5393	6702	6317	4103	4248	7112	4210	7452	6265	7746	6100	6092	0.0272416	0.0742675	0.0198695	7.83714	1.05283	1.56477
Ccdc51	774	761	891	528	637	677	915	910	605	664	1131	673	793	726	863	739	734	9.51991e-12	0.0146155	2.08191e-12	53.7955	1.01018	11.0214
Ccdc57	558	654	712	364	524	497	522	466	414	438	709	404	477	537	723	879	787	0.434995	-0.0715081	0.401901	1.8231	0.951643	0.361515
Ccdc59	1423	1430	1733	1554	2137	2128	1643	1504	1554	1108	1908	1063	2152	2287	3139	2624	2824	7.47635e-05	0.025795	3.58402e-05	20.4729	1.01804	4.12631
Ccdc6	4762	5272	5302	5076	7097	6871	6884	6349	5427	4994	8165	5035	7583	6950	8531	7980	8105	0.160763	0.137779	0.135565	3.9966	1.10021	0.793813
Ccdc61	1054	1012	1545	1094	1545	1432	1182	1150	1215	792	1518	903	1472	1419	1919	1784	1723	0.470061	-0.05235	0.43753	1.65322	0.964364	0.327846
Ccdc62	468	521	537	645	972	1088	868	843	716	540	869	575	961	1127	1456	2122	2197	6.27709e-07	0.526359	2.30028e-07	30.5701	1.44029	6.20224
Ccdc63	124	145	131	60	65	58	278	203	174	142	248	119	101	127	150	97	107	6.17325e-28	0.561841	3.85386e-29	130.852	1.47615	27.2095
Ccdc66	1199	1293	1622	1270	1788	1716	1184	1109	952	1096	1543	979	1911	1800	2061	2424	2544	0.0140633	-0.0583437	0.00976619	9.25766	0.960366	1.85191
Ccdc71	2781	2932	2727	2700	3137	3320	3196	2881	2369	1837	3051	1834	3836	3487	3988	2900	2958	0.0210061	-0.156029	0.0150187	8.39692	0.897492	1.67765
Ccdc71l	605	586	542	1013	1279	1243	985	866	641	425	720	437	1037	1116	1357	996	1057	1.88437e-05	-0.101354	8.39654e-06	23.3754	0.932158	4.72483
Ccdc77	1362	1405	1643	1084	1504	1492	1466	1395	1176	942	1487	905	1509	1475	1805	1658	1593	0.00142732	-0.165119	0.000829199	14.1901	0.891855	2.84548
Ccdc82	4010	4251	3688	5158	7320	7094	5113	4907	3513	5712	9119	5336	5828	5173	6434	9712	9682	0.460003	0.20151	0.42751	1.69956	1.1499	0.337239
Ccdc85b	774	845	710	476	625	595	673	670	406	366	692	411	990	856	1211	859	785	0.734402	-0.103749	0.71232	0.678456	0.930612	0.134066
Ccdc85c	934	998	981	570	704	730	1284	1214	945	410	668	422	1461	1502	1744	796	835	0.816296	0.128523	0.800166	0.445871	1.09317	0.0881523
Ccdc86	2822	2987	2912	1106	1417	1472	3357	3160	2635	1585	2601	1647	3197	3025	3322	3444	3474	0.013234	0.324888	0.00914058	9.39006	1.25257	1.87831
Ccdc88a	1232	1353	1196	1597	2406	2410	2157	1973	1147	1723	2765	1566	2803	2251	2804	2947	2862	0.00969464	0.321894	0.00651954	10.0659	1.24997	2.01347
Ccdc88b	3086	3192	2343	635	825	687	648	631	493	326	481	270	98	89	123	138	107	1.70172e-154	-2.79936	1.46196e-157	722.252	0.143651	153.769
Ccdc88c	1726	1938	1858	2091	3208	3075	1687	1721	1103	1264	2316	1273	2039	1998	2382	2835	2606	3.91905e-05	-0.383035	1.80951e-05	21.8397	0.766822	4.40682
Ccdc9	3709	4021	4716	3089	4194	3976	4326	4026	4520	2365	4057	2462	3766	3728	4617	4076	4017	0.00145927	-0.199047	0.00084943	14.1419	0.871126	2.83586
Ccdc92	1581	1800	1616	2468	2891	2935	2108	2014	1367	817	1354	897	2507	2432	2764	1951	1977	1.42954e-06	-0.41156	5.47336e-07	28.8364	0.75181	5.8448
Ccdc93	6118	6606	6267	5018	6645	6437	7472	7190	5239	5417	8679	4963	7538	6686	8214	10172	9806	0.323099	0.11002	0.290561	2.47188	1.07924	0.490664
Ccdc97	1964	2079	2230	2829	3680	3672	2822	2732	2075	1285	2248	1335	3941	3801	4439	3431	3356	3.13467e-10	-0.0900095	8.03416e-11	46.4895	0.939517	9.50381
Ccdc9b	805	812	831	1104	1495	1373	1479	1357	1200	1169	1822	1085	1164	1289	1709	1458	1520	0.23174	0.259144	0.202297	3.19603	1.19677	0.634998
Cchcr1	1137	1376	1206	770	1168	1119	1397	1367	1147	1002	1736	1028	1023	1120	1364	1705	1743	0.00987308	0.102102	0.00664897	10.0266	1.07334	2.00555
Ccl25	571	601	577	600	813	782	885	843	727	486	750	510	986	919	1185	1008	1057	9.98327e-05	0.222068	4.88109e-05	19.8551	1.1664	4.00073
Ccl27a	422	396	359	192	245	243	487	469	338	272	416	259	275	418	526	535	601	0.0322977	0.300826	0.0238811	7.46934	1.23185	1.49083
Ccm2	1020	1089	1129	1140	1344	1294	1481	1407	1083	742	1347	890	1628	1592	1830	1469	1535	0.175202	0.0641259	0.149096	3.80634	1.04545	0.756461
Ccna2	3030	3356	4997	4372	5483	5726	2892	2726	3452	3086	4960	2973	4918	5119	5710	4120	4423	0.0596595	-0.273705	0.0465271	6.13544	0.827193	1.22432
Ccnb1	5581	6077	8284	6494	8844	9038	4335	3689	5415	4345	6930	4344	7261	6812	7850	5332	5695	0.00115384	-0.511929	0.000659639	14.6476	0.701284	2.93785
Ccnb1ip1	1487	1576	752	142	206	232	1868	1766	512	704	1186	731	383	399	481	462	434	8.20451e-18	0.262325	1.02674e-18	82.8403	1.19941	17.0859
Ccnb2	3060	3207	4741	3377	4364	4522	1718	1614	2774	2703	4343	2634	3194	3340	3899	2864	2876	0.0266608	-0.531645	0.0194204	7.88287	0.691766	1.57413
Ccnc	918	1007	951	1186	1575	1523	1054	1087	636	731	1217	795	1897	1682	2058	1624	1671	5.89228e-12	-0.0243906	1.26384e-12	54.7937	0.983236	11.2297
Ccnd2	12985	13718	11502	27830	37778	36364	34137	31163	22995	9758	16251	9984	38784	34665	41984	30404	30202	0.00187594	0.184885	0.00111292	13.6015	1.13673	2.72678
Ccnd3	11376	12018	11076	27591	34483	35001	14058	13103	9124	8572	14279	8889	17748	17992	20243	19968	19807	2.88279e-11	-0.558502	6.70063e-12	51.4576	0.679007	10.5402
Ccndbp1	2413	2462	2452	3669	4254	4424	2409	2380	2103	1570	2277	1377	3707	3221	3919	3133	3294	2.92481e-21	-0.423112	2.7975e-22	99.2563	0.745814	20.5339
Ccne1	852	946	1005	1068	1236	1270	1458	1399	904	915	1519	949	1622	1742	1968	1446	1477	0.00198013	0.249106	0.00117983	13.4848	1.18847	2.70331
Ccne2	616	636	589	999	1293	1374	823	802	530	867	1339	889	1135	1039	1243	909	1047	0.557594	0.0102287	0.526723	1.28216	1.00712	0.253682
Ccnf	2661	3024	4641	4623	6163	6159	2371	2157	2457	1979	3188	1971	4154	3891	4378	3529	3733	1.50616e-11	-0.6743	3.38153e-12	52.8254	0.626636	10.8221
Ccng1	3584	3964	3396	3376	4122	4233	3739	3416	2661	2989	4516	2712	5246	4209	4844	4609	4658	0.448249	-0.0808265	0.415217	1.75791	0.945516	0.34848
Ccng2	1065	1031	1204	2900	3317	3337	854	831	1292	844	1343	733	2028	1726	2082	1061	1167	1.00681e-06	-0.742114	3.78851e-07	29.5722	0.597863	5.99705
Ccnh	1890	2042	2188	1514	2012	1908	1748	1801	1759	1611	2627	1511	2716	2343	2714	2761	2874	0.813825	0.0571023	0.797511	0.452519	1.04037	0.089469
Ccni	5926	6436	7884	12518	14218	14094	8110	7614	7846	4337	6992	4334	15226	12946	14837	10446	10727	1.55851e-10	-0.228151	3.85312e-11	47.9591	0.853729	9.80729
Ccnj	1002	980	840	943	1322	1259	1024	906	890	460	767	552	1086	1151	1477	1149	1305	0.000699936	-0.272214	0.000386381	15.7174	0.828048	3.15494
Ccnk	3446	3578	3527	3563	4742	4497	4192	3796	3402	2341	3859	2386	5837	5322	6359	5206	4945	3.92808e-08	-0.0133858	1.26961e-08	36.3639	0.990765	7.40582
Ccnl1	4069	4217	3776	3772	5537	5244	3844	3732	4661	2183	3400	2044	4804	5379	7332	6082	6304	0.0134218	-0.147199	0.00928095	9.35958	0.903002	1.87219
Ccnl2	3655	3939	4096	5885	9086	8532	4435	4331	5071	2963	4913	2852	4894	6036	8343	9681	10473	4.18024e-05	-0.10141	1.93609e-05	21.7045	0.932122	4.3788
Ccnq	1201	1232	1173	1055	1198	1189	1255	1180	817	765	1125	747	1401	1498	1647	1192	1274	0.0609119	-0.168592	0.0475794	6.09071	0.889711	1.2153
Ccnt1	4523	4827	4689	5902	8647	8449	6281	5829	4571	3244	5351	3279	7040	5790	7314	6170	6408	0.000254881	-0.261673	0.000131917	17.8667	0.83412	3.59366
Ccnt2	2500	2711	2721	3551	5150	5146	3131	3062	2317	2482	3960	2347	4132	4018	5412	6889	7187	2.93973e-05	0.0511875	1.33742e-05	22.4444	1.03612	4.53169
Ccny	5482	6065	5869	8142	9700	10173	8116	7464	6649	4407	6974	4107	12568	10584	11832	8156	8563	4.99238e-05	-0.0322288	2.33893e-05	21.3265	0.977908	4.30169
Ccnyl1	672	722	599	951	1287	1285	771	779	645	1089	1778	1076	1756	1880	2143	3010	3045	1.03213e-05	0.690676	4.43648e-06	24.6513	1.61404	4.98627
Ccp110	1485	1603	1482	1197	1918	1979	1782	1720	987	1249	2064	1123	2188	2202	2758	2944	2984	0.0230003	0.136863	0.0165652	8.2009	1.09951	1.63827
Ccpg1	1400	1427	1318	2214	2742	2808	1354	1221	954	857	1485	837	3326	2580	2973	3131	3049	2.4064e-58	-0.20346	3.30777e-60	273.918	0.868465	57.6186
Ccrl2	180	217	108	1732	1968	1991	855	812	603	217	333	208	2087	1971	2152	913	996	2.35956e-07	0.396796	8.24586e-08	32.6219	1.31658	6.62717
Ccs	3207	3502	3720	2389	2779	2752	4012	3898	3504	2893	4748	2984	3497	3323	3646	3455	3545	2.97302e-23	0.0889653	2.47752e-24	108.71	1.06361	22.5268
Ccsap	710	703	639	799	1085	1209	598	583	433	199	346	199	1140	1129	1344	694	716	3.44576e-07	-0.608786	1.22621e-07	31.8283	0.655748	6.46272
Ccser2	1127	1181	956	964	1242	1242	1091	1052	636	988	1566	999	1840	1446	1827	1911	1899	0.192468	0.142846	0.165296	3.60004	1.10408	0.71564
Cct2	36090	37668	38342	19360	24349	23879	35555	33884	31433	29219	46020	27279	33058	29891	34386	36005	36725	4.60321e-11	0.0696556	1.08841e-11	50.4874	1.04947	10.3369
Cct3	37509	40928	35826	20460	23909	24732	40264	37894	29985	27125	43355	25771	37085	33458	36497	34838	36332	1.01799e-12	0.0648066	2.04064e-13	58.4407	1.04594	11.9923
Cct4	38452	39010	42058	19223	23291	23334	31175	28718	29620	27100	40905	24878	29168	25378	29172	30527	31803	1.28396e-11	-0.145706	2.84956e-12	53.1677	0.903937	10.8914
Cct5	51425	53761	51636	26181	30294	31303	54663	51030	43078	38870	60370	35311	44549	41211	44730	42729	44804	4.30052e-26	0.0488942	2.98442e-27	122.153	1.03447	25.3665
Cct6a	16598	17488	18708	10921	13575	13840	18188	16858	15412	14399	21819	12900	19570	17184	19045	18733	19335	1.8703e-07	0.0798071	6.47177e-08	33.1065	1.05688	6.72809
Cct7	23428	25002	25460	18138	20633	21983	27403	24823	20290	20459	32089	18839	29526	26908	29079	26428	27604	5.5905e-06	0.0545669	2.30756e-06	25.9586	1.03855	5.25255
Cct8	25605	27223	27618	17361	21594	21625	27636	26027	23639	20735	33826	20148	31117	27078	30872	28894	29691	5.1877e-07	0.0754672	1.87532e-07	30.9786	1.0537	6.28502
Ccz1	3702	3724	4151	3367	4249	4236	4147	3963	3980	2695	4183	2557	5379	5099	6068	4767	4797	0.690553	-0.010098	0.665636	0.814025	0.993025	0.160803
Cd151	1054	1083	1134	2364	2874	2814	1693	1597	1169	851	1467	1004	4030	3606	4114	2656	2835	1.05446e-33	0.139646	4.79119e-35	158.047	1.10164	32.977
Cd164	3521	3905	4042	4407	5905	5814	10298	10090	6705	4328	7200	4364	10025	8046	9800	7118	7142	3.61115e-05	0.604625	1.65907e-05	22.0133	1.52058	4.44235
Cd247	65	65	37	45	79	85	173	176	189	158	245	169	60	66	87	114	95	6.81722e-06	0.836922	2.85222e-06	25.5348	1.78623	5.16639
Cd248	47	52	71	43	40	54	163	174	153	75	136	86	136	169	156	82	70	5.45916e-08	1.15106	1.78897e-08	35.6781	2.22078	7.26287
Cd24a	38307	38554	33379	32295	36655	36823	13704	12962	9643	5984	9630	5804	7746	7490	8324	7423	8126	6.53987e-81	-2.22673	3.93291e-83	379.49	0.213643	80.1844
Cd274	964	986	1255	486	654	661	787	748	992	823	1391	899	695	698	865	1303	1488	0.0187592	0.137754	0.0132761	8.64357	1.10019	1.72678
Cd276	1180	1141	946	452	498	519	1271	1147	991	309	522	301	952	954	1023	391	355	0.0304159	-0.19651	0.0223851	7.59872	0.872659	1.5169
Cd2ap	2639	2788	2701	3007	4149	4038	5709	5363	4036	3633	5441	3115	7403	6326	7738	5837	5653	3.05067e-21	0.626498	2.92953e-22	99.1641	1.54381	20.5156
Cd2bp2	4874	5162	5326	4664	5985	6280	5366	4998	4819	3473	5593	3323	7053	6940	7901	5748	5992	0.0338829	-0.107831	0.0251438	7.36629	0.927982	1.47002
Cd302	386	413	340	88	117	119	590	566	551	405	633	370	685	641	667	542	549	2.1605e-07	1.21578	7.52752e-08	32.8042	2.32267	6.66545
Cd320	1363	1443	1083	728	806	790	1071	954	564	542	995	601	1655	1568	1710	1509	1482	0.809215	-0.0886789	0.79253	0.465051	0.940383	0.0919363
Cd37	1385	1500	2042	1667	2206	2188	2281	1938	1923	1194	1949	1091	2254	2598	3184	2715	2739	0.0456589	0.0854531	0.0348413	6.7139	1.06102	1.34047
Cd44	4866	5381	3641	521	671	688	12091	10971	7043	6356	10574	5984	6388	5551	6169	3899	3887	3.02264e-18	1.70563	3.66145e-19	84.9025	3.26172	17.5196
Cd46	135	153	128	190	357	330	203	179	150	95	159	84	241	263	412	379	406	1.04103e-08	-0.0168518	3.14813e-09	39.1529	0.988387	7.98254
Cd47	8910	9093	9714	25313	32338	32006	19938	19029	18340	11121	18088	11172	14398	12985	15202	11738	11645	0.237154	-0.445155	0.207499	3.14526	0.734505	0.624969
Cd48	1514	1709	1421	750	794	876	239	262	446	639	1070	679	163	126	154	630	651	2.26853e-05	-1.45581	1.0203e-05	22.9857	0.36455	4.64426
Cd55	2192	2102	1136	791	1017	1068	3136	2992	1689	2741	4584	2828	2329	2075	2463	2962	3013	1.12684e-10	0.918597	2.75363e-11	48.631	1.89028	9.94814
Cd59a	397	341	211	104	93	121	235	174	229	58	76	50	311	343	361	232	204	0.764164	-0.24704	0.743666	0.592326	0.842623	0.116814
Cd68	160	192	212	74	107	109	53	56	43	52	59	37	88	167	284	486	491	0.0865406	-0.57846	0.0693333	5.33766	0.669678	1.06278
Cd81	5225	5490	5822	5025	6289	6265	6452	6051	4657	2852	4610	2904	7994	7124	8065	5272	5238	0.117167	-0.205843	0.0963529	4.67948	0.867032	0.931195
Cd82	3451	3568	3279	6712	8073	7988	3918	3534	2341	2327	3688	2457	1831	1662	1746	1520	1535	1.68163e-05	-1.44988	7.42738e-06	23.6207	0.366052	4.77427
Cd84	1905	1851	1266	266	314	320	327	302	223	974	1648	910	120	118	137	817	835	0.00359828	-0.546418	0.00224291	12.2	0.684718	2.44391
Cd9	1651	1847	1519	2392	2752	2902	1688	1596	1167	550	951	525	2778	2437	2748	1262	1247	1.82906e-05	-0.683072	8.12391e-06	23.4414	0.622837	4.73777
Cd99l2	2461	2575	2505	3346	3922	3941	2551	2477	2111	1800	2859	1808	4312	3947	4367	3373	3512	1.16059e-15	-0.198801	1.7604e-16	72.5516	0.871274	14.9353
Cda	290	305	240	1285	1568	1506	193	189	142	32	68	55	178	210	188	249	241	2.3963e-18	-2.27142	2.88444e-19	85.3796	0.207127	17.6205
Cdadc1	1240	1280	1277	1699	2101	2184	1562	1409	1249	843	1341	735	3151	2935	3383	2356	2534	8.21025e-20	0.0482644	8.81817e-21	92.3549	1.03402	19.0856
Cdan1	2385	2535	2286	2499	3459	3320	3539	3371	2721	1977	3084	1843	4348	4649	5619	4312	4482	3.20126e-11	0.236652	7.48979e-12	51.235	1.17826	10.4947
Cdc123	3810	4053	4312	4208	4772	4943	4832	4372	3716	3313	5208	3271	6374	5858	6246	5581	5742	0.0484762	0.0352971	0.0371299	6.58667	1.02477	1.31447
Cdc14a	713	716	556	481	675	631	966	844	572	520	880	484	767	735	895	670	685	0.000193829	0.0540925	9.90794e-05	18.4392	1.03821	3.71258
Cdc14b	2397	2725	2356	1348	2047	1973	1547	1415	1004	1134	1871	1131	1267	1213	1534	1641	1604	1.23478e-17	-0.744785	1.56882e-18	81.9924	0.596757	16.9084
Cdc16	4467	4613	4728	2886	3380	3462	5691	5610	4531	3649	5942	3611	4745	4607	5400	4516	4770	2.48073e-54	0.156641	4.12035e-56	255.058	1.11469	53.6054
Cdc20	4535	4820	5964	3841	5055	5041	4865	4496	6061	4108	6484	4254	4876	5138	5758	4886	5004	0.00229188	-0.0736786	0.00137981	13.1716	0.950212	2.63981
Cdc23	4304	4763	5057	4145	5228	5456	6502	6256	4865	4399	6848	4065	7055	6781	7920	6717	6828	8.97633e-11	0.212508	2.17468e-11	49.1031	1.1587	10.0469
Cdc25a	3096	3389	3291	1675	2260	2323	3816	3498	2543	2262	3827	2289	2961	2788	3239	3051	3133	1.60313e-20	0.0547401	1.62211e-21	95.7411	1.03867	19.795
Cdc25b	7520	7858	7493	11474	14905	15540	9653	8615	9067	3799	5648	3128	14444	14933	16808	9294	9479	9.08359e-05	-0.321534	4.40827e-05	20.0589	0.800218	4.04174
Cdc25c	1039	1108	1515	1632	2168	2278	946	901	1314	1044	1560	997	1660	1743	2110	1794	1867	0.00402022	-0.258723	0.00252319	11.9645	0.835828	2.39575
Cdc26	2622	2777	2935	2590	3041	2980	3216	3091	2702	1679	2877	1799	3650	3390	3768	2641	2883	0.18718	-0.131032	0.160307	3.66132	0.913178	0.72774
Cdc27	4132	4651	4507	4749	6822	6756	4902	4850	4222	3023	4953	3231	6727	5509	6653	4858	4968	0.00135964	-0.234566	0.000787671	14.2929	0.849941	2.86658
Cdc34	2778	2913	3158	3305	3883	3821	3435	3449	3397	1789	2937	1916	4555	4513	5034	3656	3743	0.0569964	-0.0809611	0.0442979	6.23363	0.945428	1.24415
Cdc37	41552	43646	39983	20882	26268	25657	39753	37748	30305	23676	39616	24487	29451	27512	32509	36754	36740	2.74081e-11	-0.134826	6.34185e-12	51.5677	0.91078	10.5621
Cdc37l1	2844	2930	2189	2196	3182	3384	3771	3814	1790	2016	3231	1866	3760	3706	5045	5051	4954	0.0789877	0.166755	0.0629278	5.53153	1.12253	1.10244
Cdc40	4334	4523	4895	3194	4005	4005	4638	4145	3791	2838	4660	2898	4675	3950	4592	3926	3794	5.24369e-19	-0.205997	5.9865e-20	88.5244	0.866939	18.2804
Cdc42	12065	12464	11549	12110	14273	14275	15614	14604	12323	10474	16968	10371	16652	13862	15641	12393	13042	0.0570485	-0.0397372	0.0443493	6.23132	0.972832	1.24376
Cdc42bpa	3037	3261	3511	4935	6852	6762	5832	5579	4239	5152	8214	4745	8330	7050	8389	9743	9675	6.48566e-05	0.48877	3.07877e-05	20.7768	1.40325	4.18805
Cdc42bpg	738	700	663	695	1088	1024	676	659	456	358	621	357	730	746	881	802	802	1.09763e-14	-0.492505	1.85139e-15	67.8457	0.71079	13.9595
Cdc42ep1	364	383	300	69	95	91	120	117	67	39	47	27	138	147	182	43	62	0.000502478	-1.3407	0.00027172	16.4215	0.394828	3.29888
Cdc42ep2	426	374	256	680	806	771	416	425	179	232	405	241	552	531	602	495	512	4.58582e-07	-0.497186	1.64899e-07	31.2359	0.708487	6.33858
Cdc42ep3	1213	1246	1090	374	462	465	1056	1022	867	492	670	458	833	851	969	648	734	0.000224629	-0.0961122	0.000115702	18.129	0.935551	3.64853
Cdc42ep4	4824	4925	4950	5502	6877	6602	4092	3827	2947	2518	4019	2314	8478	7689	9010	6836	6754	2.13537e-16	-0.31912	3.04733e-17	76.0594	0.801559	15.6705
Cdc42se1	22588	24362	23169	24254	28270	28901	15510	14304	12153	10441	16776	9974	25036	23380	25748	21208	21656	3.77248e-48	-0.683375	7.88634e-50	226.128	0.622707	47.4234
Cdc42se2	4091	4397	4237	3757	4687	4687	2959	2855	2816	2892	4498	2848	4760	4303	4764	5536	5754	0.0407798	-0.260653	0.0307406	6.96434	0.83471	1.38955
Cdc45	2227	2565	2539	1503	2099	2205	2392	2274	1807	2149	3543	2135	2393	2310	2592	2461	2540	0.000110008	0.0135573	5.41956e-05	19.6458	1.00944	3.95857
Cdc5l	11386	12279	10690	11979	14924	15029	10212	9385	8043	7418	11492	6393	15547	13878	15837	13842	13805	1.25344e-19	-0.314816	1.37237e-20	91.4703	0.803953	18.9019
Cdc6	2991	3184	2749	2174	3163	3327	2614	2236	1188	2096	3495	2084	2137	2263	2450	2377	2364	0.000321612	-0.491041	0.00016931	17.3676	0.711512	3.49267
Cdc7	2803	3126	2982	1887	2699	2895	3415	3251	2373	2362	3834	2162	2784	2830	3461	3570	3712	0.000660138	0.0262693	0.000363404	15.84	1.01838	3.18037
Cdc73	2634	2720	2534	2635	3502	3365	3464	3379	2335	3232	5296	3184	3629	2969	3727	4904	4998	0.236793	0.238699	0.207138	3.14874	1.17993	0.625631
Cdca2	2476	2672	3644	2245	3038	3134	1548	1333	1935	2077	3278	1997	1987	1964	2360	2411	2518	0.00352321	-0.547898	0.00219007	12.2476	0.684016	2.45306
Cdca3	3320	3580	4248	2933	3768	4133	2677	2359	3273	2695	4159	2520	3039	3585	4033	3189	3472	0.00886014	-0.331446	0.00591437	10.2607	0.794739	2.05256
Cdca4	7461	8249	7904	4932	6395	6564	9428	8774	7298	8338	13259	8223	7679	7768	8706	9092	9672	8.78319e-09	0.235992	2.63513e-09	39.5087	1.17772	8.05635
Cdca5	2234	2346	2255	1309	1687	1877	1844	1722	1603	1518	2379	1488	1767	1805	1735	1573	1587	6.2265e-15	-0.301609	1.02289e-15	69.0323	0.811347	14.2058
Cdca7	5012	5278	4882	1451	1998	2104	4686	4336	3384	3529	5865	3463	3402	3000	3719	4027	4269	1.78508e-10	0.180277	4.45077e-11	47.6707	1.1331	9.74834
Cdca7l	6319	6888	6592	1555	2161	2165	7857	7361	6591	5746	9224	5801	4794	4484	5108	6525	6856	1.14825e-13	0.614565	2.11432e-14	62.9749	1.5311	12.94
Cdca8	3855	4250	5776	3821	5374	5749	3367	3037	4145	3016	4956	3057	4703	4927	5434	4366	4602	0.015968	-0.341956	0.0111681	8.98938	0.788971	1.79675
Cdh24	298	347	215	181	290	284	173	179	112	157	252	143	293	387	492	659	616	0.0489303	-0.103921	0.0375151	6.56602	0.9305	1.31042
Cdhr4	187	210	146	759	1109	1053	269	256	147	133	190	124	158	274	421	483	528	2.25487e-08	-0.887852	7.09866e-09	37.5267	0.540418	7.64688
Cdin1	1098	1231	1358	889	1228	1163	1073	988	840	1050	1814	1114	1374	1233	1390	1397	1442	0.212473	-0.0285205	0.184101	3.38454	0.980425	0.672696
Cdip1	3899	3930	3430	2438	3086	2990	5313	5105	3010	2907	4668	2901	4480	4250	5050	4445	4673	1.21566e-06	0.215902	4.60919e-07	29.1801	1.16143	5.91519
Cdipt	3386	3968	3927	3564	4307	4361	4799	4435	3929	1980	3100	1913	6231	5766	6509	4680	4651	0.200811	-0.0347591	0.173189	3.50675	0.976195	0.697213
Cdk1	6929	7254	10035	6935	9214	9894	6570	5775	6592	6265	9949	6127	9482	9232	10355	7457	7895	0.144292	-0.2355	0.120464	4.23281	0.849391	0.840757
Cdk10	1296	1397	1679	1105	1591	1545	1444	1436	1412	998	1489	1018	2217	2529	3135	3076	3209	0.00191525	0.246792	0.0011388	13.5556	1.18657	2.71777
Cdk11b	6653	7148	7618	5807	7805	7977	8192	7455	6959	5148	8238	4743	9369	8719	10434	10626	10802	0.523179	0.0427627	0.491966	1.41869	1.03008	0.28135
Cdk12	3532	3761	3339	3942	5978	5773	5072	4616	2775	2557	4409	2606	5996	4730	5684	5975	5498	0.000808751	-0.0877022	0.000451313	15.4067	0.94102	3.09219
Cdk13	2575	2601	2533	3175	4093	4023	3924	3710	2603	2388	3777	2223	4580	3988	4565	4317	4384	0.00477279	0.0841528	0.00304154	11.5908	1.06007	2.32123
Cdk16	2857	2970	3179	4857	6292	6261	5415	5139	3979	2424	3885	2435	8404	9276	11042	7068	7613	1.34239e-16	0.306666	1.87469e-17	77.031	1.23685	15.8721
Cdk17	1656	1831	1555	1787	2392	2324	2402	2461	1876	1342	2197	1259	2418	2080	2649	1834	1852	0.703737	-0.0680324	0.679352	0.773232	0.953938	0.15259
Cdk18	1614	1655	1235	481	538	528	552	546	302	241	477	249	441	446	476	608	565	6.32336e-10	-1.24667	1.66233e-10	45.0353	0.421421	9.19905
Cdk19	2182	2295	2596	2541	3387	3428	3605	3455	3914	2450	4175	2478	3934	3433	3969	3289	3236	0.114451	0.198895	0.0939666	4.72963	1.14782	0.94138
Cdk2	4065	4365	3341	3307	4251	4259	3978	3627	2914	3039	4973	2848	3501	3424	4025	3458	3824	5.18295e-05	-0.275558	2.43365e-05	21.2471	0.826131	4.28542
Cdk20	1471	1480	1146	1539	1693	1672	1749	1681	1044	796	1201	683	1458	1443	1593	1127	1211	0.00596997	-0.40627	0.003866	11.1111	0.754572	2.22403
Cdk2ap1	5369	5608	4840	3844	4187	4526	5355	4924	4083	3165	4910	3381	5958	6041	6545	4802	5145	0.0527468	-0.0947752	0.040688	6.40365	0.936418	1.2778
Cdk2ap2	2236	2372	2246	3675	4393	4240	2813	2713	1766	1438	2330	1673	4250	4129	4436	3433	3483	6.05952e-16	-0.245154	9.00599e-17	73.8921	0.843726	15.2176
Cdk4	17073	18488	22273	11771	14528	14187	23881	22810	20381	15284	25034	15542	23661	22380	25451	20297	20804	1.36348e-12	0.24939	2.76445e-13	57.8335	1.1887	11.8654
Cdk5	2493	2813	2514	2293	2581	2570	2949	2721	2488	1681	2591	1647	3240	3448	3959	3423	3631	0.726599	0.011574	0.704266	0.701199	1.00805	0.138705
Cdk5r1	79	85	80	171	210	171	69	62	89	33	59	34	255	269	360	201	227	5.78401e-16	-0.152768	8.58547e-17	73.9877	0.899523	15.2378
Cdk5rap1	369	459	620	411	532	552	464	386	416	446	679	407	638	584	653	691	678	0.978909	0.0271232	0.977507	0.0454986	1.01898	0.00925762
Cdk5rap2	2437	2722	2992	1897	3020	3006	2993	2832	2069	2358	3747	2159	3270	2858	3430	3918	3762	0.502458	0.04263	0.470659	1.50724	1.02999	0.2989
Cdk5rap3	2117	2300	2459	2283	2868	2844	2827	2575	2422	1363	2314	1369	3056	2936	3624	3112	3312	0.078896	-0.0790346	0.0628472	5.5341	0.946691	1.10295
Cdk6	18174	19476	14031	4878	7788	7472	14102	13315	7670	11432	19729	11861	8426	7169	9186	12756	11777	2.95534e-09	-0.085642	8.36445e-10	41.8037	0.942365	8.52939
Cdk7	2953	3021	3298	2457	2984	2884	4163	4180	3295	2398	3733	2227	4464	3827	4426	3094	3220	0.00144517	0.116121	0.000840531	14.163	1.08382	2.84008
Cdk8	5399	5957	5188	5303	7022	6786	6823	6529	4760	4794	7981	4828	6032	5763	6747	6435	6348	0.056524	-0.108582	0.0438897	6.25215	0.927499	1.24777
Cdk9	5479	5631	5234	4375	5240	5122	5910	5792	5577	3612	5758	3679	5682	5586	6389	6150	6229	0.00192483	-0.0670815	0.00114486	13.5449	0.954567	2.71561
Cdkal1	1038	1050	1013	984	1222	1242	1228	1204	1099	733	1133	673	1696	1546	1835	1502	1450	0.0103335	0.0631568	0.00698763	9.92723	1.04475	1.98575
Cdkl2	83	76	103	359	497	459	302	285	268	330	559	338	962	847	891	1041	1066	1.87528e-15	1.38819	2.90708e-16	71.5484	2.61749	14.7269
Cdkl3	187	225	261	119	139	150	147	131	172	176	237	139	166	147	199	235	245	0.056142	-0.0945386	0.0435642	6.26704	0.936572	1.25071
Cdkl4	87	77	103	65	102	109	114	132	114	74	104	69	100	98	101	95	84	0.0426298	-0.0242931	0.0323101	6.86475	0.983302	1.37029
Cdkl5	540	541	497	454	640	631	931	720	424	587	1028	579	722	577	696	831	753	0.0288841	0.222015	0.0211833	7.70908	1.16636	1.53934
Cdkn1a	583	689	978	624	875	896	411	380	609	167	242	151	360	445	550	376	384	3.09391e-07	-1.21213	1.09387e-07	32.0568	0.43163	6.50949
Cdkn1b	1798	1735	1724	1606	2200	1971	2284	2339	2557	1575	2366	1452	1989	1862	2601	2031	2211	0.0371003	0.0528537	0.0277438	7.16949	1.03731	1.43062
Cdkn1c	306	316	305	119	156	183	265	304	224	290	523	297	184	192	233	318	283	2.72698e-07	0.20364	9.57932e-08	32.3221	1.1516	6.56432
Cdkn2a	7273	7437	7333	3737	4530	4252	10834	10746	8910	4696	8216	5215	6568	6326	7258	6035	5987	2.49018e-18	0.208586	3.00694e-19	85.2964	1.15556	17.6038
Cdkn2aip	1114	1150	1046	1306	1574	1613	1170	1070	965	840	1419	800	1662	1521	1954	1679	1782	1.19967e-08	-0.0975196	3.65764e-09	38.8529	0.934638	7.92094
Cdkn2aipnl	7976	8047	6972	3994	4725	4803	4112	3752	2644	3697	5900	3546	4366	4062	4460	5332	5635	2.73922e-06	-0.607851	1.08591e-06	27.4662	0.656173	5.56237
Cdkn2b	480	525	393	592	637	618	1270	1262	601	148	236	143	696	632	674	276	269	0.757817	-0.175675	0.736983	0.61038	0.885353	0.120436
Cdkn2c	2308	2476	2881	3172	4283	4359	3065	2958	3219	2762	4405	2546	4355	4236	4799	3623	3700	0.441846	0.0459928	0.408653	1.78978	1.03239	0.354729
Cdkn2d	2469	2694	2671	3850	4899	4979	2306	2136	2569	2666	4249	2604	2934	2732	3124	3789	4066	0.129191	-0.329154	0.107018	4.46952	0.796003	0.888767
Cdkn3	225	263	560	475	634	615	148	137	341	393	515	343	396	404	428	356	379	0.275945	-0.463278	0.244863	2.81411	0.725336	0.559177
Cdnf	76	78	182	47	33	51	68	61	117	57	93	60	77	67	75	70	73	0.00455491	-0.108645	0.00289218	11.6915	0.927459	2.34152
Cdon	255	286	219	142	224	221	501	461	212	417	773	387	321	304	328	669	633	0.000110449	0.886512	5.44338e-05	19.637	1.8487	3.95684
Cdpf1	402	406	510	291	378	341	361	299	366	272	449	301	500	553	568	536	548	0.981948	-0.00475639	0.980917	0.0385346	0.996709	0.00791143
Cdr2	1246	1288	1082	1616	1954	2060	1706	1634	1095	956	1606	968	2557	2424	2823	2015	2075	1.70008e-11	0.0749164	3.84124e-12	52.5705	1.0533	10.7695
Cdr2l	619	590	584	339	437	418	645	639	388	311	547	330	758	770	900	604	635	0.724792	0.0725639	0.702307	0.706769	1.05158	0.139786
Cds2	4444	4858	4379	7523	9483	9319	4020	3831	2945	2293	3808	2176	7359	6313	7853	5918	5631	9.34794e-60	-0.628611	1.22248e-61	280.514	0.646799	59.0293
Cdt1	4752	5275	4249	1449	2164	2154	4876	4443	3164	6570	10890	6798	2972	2925	3699	6331	6291	2.77558e-06	0.652659	1.10138e-06	27.4379	1.57206	5.55665
Cdv3	15163	16085	15354	12781	16262	16201	20084	19322	16040	12699	21547	13426	20253	17884	21302	19540	20008	4.72925e-12	0.114254	1.0073e-12	55.2475	1.08241	11.3252
Cdyl	1505	1653	1721	1450	1997	1936	2833	2801	2214	1470	2583	1540	2347	2045	2403	1805	1835	0.000692613	0.17788	0.00038214	15.7394	1.13122	3.15951
Ceacam1	264	318	232	278	361	302	69	57	76	62	112	66	211	175	212	217	221	1.84384e-16	-1.4056	2.61544e-17	76.365	0.377461	15.7343
Cebpb	295	307	540	401	445	423	347	394	441	145	290	195	365	480	628	515	514	0.246726	-0.216784	0.216698	3.05851	0.860481	0.607786
Cebpg	3139	3424	5076	2222	2665	2763	5645	5246	4088	2755	4398	2722	3665	3098	4098	3510	3582	1.81429e-11	0.126066	4.1097e-12	52.4353	1.09131	10.7413
Cebpz	11629	12067	12407	6542	8500	8818	9819	9277	7774	6300	10402	5835	12132	10891	12658	12725	12600	0.16066	-0.15173	0.135463	3.99812	0.900171	0.794092
Cebpzos	947	932	1031	1465	1647	1782	1094	1001	817	739	1189	676	2074	1895	2040	1540	1643	1.40803e-22	-0.113964	1.22309e-23	105.516	0.924045	21.8514
Cecr2	1036	1200	943	1121	1685	1494	1505	1352	1188	1018	1754	1071	1163	1006	1238	1254	1158	0.13299	-0.151348	0.11033	4.40855	0.900409	0.876179
Cela1	1792	1779	1771	612	691	698	1717	1614	1505	827	1286	839	561	575	563	339	328	2.3499e-35	-0.639213	9.57814e-37	165.872	0.642063	34.629
Celf1	13155	14086	12412	12008	16370	15696	17391	16149	10846	10944	17934	10818	18757	16138	19748	17619	17228	0.770156	0.0281019	0.75038	0.574351	1.01967	0.113421
Celf2	2161	2158	1412	159	174	200	300	235	201	783	1220	754	147	125	163	576	633	0.000147215	-0.682213	7.37764e-05	19.0289	0.623209	3.83205
Celf4	1114	1083	991	2393	3202	2953	604	586	359	280	426	224	502	500	634	298	292	5.70482e-21	-2.24381	5.57085e-22	97.8786	0.211129	20.2438
Celsr1	403	412	211	145	195	209	500	512	254	183	282	164	98	82	121	77	84	3.95492e-12	-0.735379	8.36589e-13	55.6189	0.60066	11.4029
Cemip2	1154	1212	1000	1352	1792	1804	1799	1589	1090	918	1579	917	1747	1517	1728	1485	1492	0.52025	-0.0763832	0.489063	1.43053	0.948432	0.283788
Cenatac	1049	1126	754	1032	1574	1541	962	929	820	640	988	570	1018	1697	2224	2822	3144	0.000212957	0.0382291	0.000109202	18.2446	1.02685	3.67171
Cenpa	11630	12555	12691	7968	11190	10994	9439	9049	9853	5677	9465	5675	8411	9330	10814	7891	8425	2.14925e-14	-0.529221	3.72364e-15	66.4482	0.692929	13.6677
Cenpb	2303	2507	2598	7349	9283	9232	3887	3742	3405	2255	4003	2366	8994	8613	10345	8502	8691	9.29103e-37	0.0740666	3.42339e-38	172.535	1.05268	36.0319
Cenpc1	1293	1406	1550	1915	2606	2726	1384	1251	1154	1058	1627	924	2095	1891	2286	2034	1983	3.84117e-14	-0.364614	6.78328e-15	65.2486	0.776677	13.4155
Cenpe	6395	6936	10783	5799	9821	9746	4795	4245	5384	3876	5869	3172	5024	4554	5855	5006	4962	3.31563e-13	-0.912254	6.35528e-14	60.7738	0.531354	12.4794
Cenpf	5288	5840	8662	5739	10259	10338	3045	2693	2689	5736	9119	4766	4519	3977	5106	8334	7882	0.0626042	-0.634536	0.0490208	6.03102	0.644148	1.2034
Cenph	1690	1700	1405	1042	1411	1456	1772	1671	1680	1292	2030	1173	1814	1804	2090	1447	1587	9.99532e-06	0.0604981	4.28303e-06	24.7217	1.04283	5.0002
Cenpi	5686	6203	5694	4178	5607	5868	5290	4821	4209	4088	6088	3646	5975	5716	6597	4119	4488	2.11305e-05	-0.289351	9.47e-06	23.1348	0.81827	4.67509
Cenpj	770	815	782	1015	1363	1374	703	612	492	644	999	597	1174	1026	1266	1291	1198	3.46459e-06	-0.290868	1.39033e-06	26.9719	0.81741	5.46035
Cenpk	382	419	468	289	425	436	327	303	256	421	686	449	353	301	378	366	432	0.033273	-0.183735	0.0246626	7.40494	0.880421	1.47791
Cenpl	1229	1315	1162	1010	1283	1321	1029	982	972	1150	1746	1069	1153	1118	1188	1403	1568	0.157045	-0.131482	0.13219	4.04703	0.912893	0.803976
Cenpm	241	263	529	278	385	373	274	229	292	316	551	341	372	408	475	421	403	0.803121	-0.0179535	0.785695	0.482372	0.987633	0.0952188
Cenpn	1547	1776	2269	943	1286	1360	1731	1525	1845	2059	3098	1903	1443	1609	1801	2109	2079	3.29248e-05	0.230903	1.50607e-05	22.2068	1.17357	4.48248
Cenpo	993	1163	1032	589	740	802	1094	951	778	638	1037	645	704	664	855	788	811	6.32673e-35	-0.261522	2.62104e-36	163.859	0.834207	34.1988
Cenpp	1108	1085	1343	539	636	738	1006	850	1026	993	1384	878	824	789	857	632	725	3.4931e-15	-0.111675	5.58843e-16	70.2413	0.925513	14.4568
Cenpq	2058	2053	2108	1508	1858	1949	1952	1945	2008	1425	2201	1314	2028	1825	2066	1488	1526	1.00716e-08	-0.244738	3.03899e-09	39.2235	0.843969	7.9969
Cenps	517	595	567	275	405	406	483	452	363	385	670	378	531	518	596	515	602	0.00696256	-0.00933605	0.00455996	10.7809	0.99355	2.15723
Cenpt	919	1026	1023	826	1162	1210	798	770	750	1016	1646	1036	1007	1084	1252	2291	2493	0.56807	0.188946	0.537758	1.2407	1.13993	0.245598
Cenpu	1202	1369	1089	595	818	772	917	872	739	784	1297	825	805	748	896	785	897	2.08307e-12	-0.274939	4.28703e-13	56.956	0.826485	11.6813
Cenpv	2883	3188	3133	719	809	849	3012	3072	2328	3182	5314	3482	1942	1968	2350	3034	3107	1.45317e-10	0.707015	3.57882e-11	48.1068	1.63242	9.83768
Cenpw	1337	1373	1495	779	1076	1143	1234	1254	959	968	1601	925	1300	1261	1447	1114	1259	1.89376e-07	-0.119587	6.5584e-08	33.0799	0.920451	6.72267
Cenpx	1560	1750	1947	1911	2413	2350	1805	1729	1486	1240	2046	1574	3000	2957	3198	2573	2687	4.29942e-05	-0.00610843	1.99458e-05	21.645	0.995775	4.36659
Cep104	1150	1222	1264	2022	2718	2687	1729	1525	1079	864	1394	863	2816	2822	3500	2748	2908	1.4138e-53	-0.0179176	2.42921e-55	251.509	0.987657	52.8496
Cep112	47	59	56	49	82	78	142	96	109	113	193	114	96	84	139	140	147	4.02156e-05	0.876812	1.85838e-05	21.7864	1.83631	4.39561
Cep120	1447	1575	1640	1577	2097	2264	1872	1732	1228	1030	1556	954	2324	1938	2526	2067	2166	1.47475e-07	-0.160683	5.06785e-08	33.5955	0.894601	6.83128
Cep128	2496	2753	2797	1369	2008	2190	1979	1754	1346	1271	1956	1143	1986	1776	2099	1914	1884	5.00319e-13	-0.52041	9.78095e-14	59.9115	0.697174	12.3008
Cep131	877	958	930	640	978	925	1060	980	707	769	1378	788	1286	1113	1465	1933	1880	0.0977838	0.288663	0.0791903	5.0718	1.22151	1.00973
Cep135	610	676	764	584	889	812	711	657	434	558	974	535	671	646	807	794	755	0.105304	-0.215081	0.0858231	4.91093	0.861498	0.977556
Cep152	1434	1592	1379	948	1398	1399	1355	1283	844	896	1522	849	1121	1121	1477	1603	1635	0.00551887	-0.271717	0.00355597	11.2783	0.828333	2.25815
Cep162	1165	1341	1301	827	1415	1374	1393	1443	934	1196	1808	1008	1216	1368	1873	2266	2335	0.542453	0.165763	0.51185	1.33945	1.12176	0.265638
Cep164	2437	2692	2514	1734	2371	2386	3230	2991	2354	2628	4471	2559	3183	2943	3679	4522	4237	0.00096842	0.367518	0.000546978	15.0222	1.29013	3.01394
Cep170	2391	2627	2185	2252	3339	3198	3671	3447	1818	3657	5925	3409	2957	2296	2849	4844	4658	0.156851	0.298404	0.132012	4.04973	1.22978	0.804512
Cep170b	4853	4994	4865	3884	4927	4724	7306	6844	5124	1777	2741	1760	8143	7515	8895	1783	1653	0.906679	-0.149591	0.89863	0.213768	0.901506	0.0425464
Cep19	848	819	665	715	899	923	817	804	534	731	1159	672	1414	1260	1504	1473	1418	0.0103597	0.22042	0.00700833	9.92131	1.16507	1.98465
Cep192	5257	5983	6596	3241	5012	5181	5941	5395	4005	4858	8211	4575	5826	4767	5610	6119	5797	5.92917e-05	-0.0362816	2.80215e-05	20.9651	0.975165	4.22701
Cep20	1641	1697	1972	2251	2688	2763	1710	1715	1678	1268	2095	1299	3082	2813	3183	2606	2703	7.33593e-12	-0.130772	1.59099e-12	54.3333	0.913343	11.1345
Cep250	2741	2996	2703	869	1466	1361	2038	1885	1330	1588	2726	1496	2218	2001	2570	3041	2900	0.0947142	0.00856308	0.0765055	5.14079	1.00595	1.02358
Cep290	868	989	1023	499	831	749	1002	993	518	806	1293	652	863	756	888	1073	1004	0.00289649	-0.0160407	0.00177588	12.6669	0.988943	2.53813
Cep295	7025	7877	9439	6536	10528	10405	9401	8603	7453	7445	12330	7141	8978	7987	10276	13424	12934	0.845679	0.0305211	0.832198	0.36737	1.02138	0.0727944
Cep350	5055	5778	5250	4360	6597	6528	7559	7125	3579	5430	8675	4781	6349	4832	5690	7729	6940	0.189328	0.0131206	0.162328	3.63627	1.00914	0.722784
Cep41	453	511	646	270	334	343	473	458	340	410	728	450	295	305	320	419	420	4.8329e-09	-0.149932	1.39783e-09	40.7767	0.901293	8.31579
Cep43	4449	4761	4038	2225	2863	2945	4960	4707	3711	2987	4684	2791	4409	3964	4870	4000	4220	5.98647e-10	0.0895462	1.57034e-10	45.1491	1.06404	9.22283
Cep44	1507	1580	1504	1047	1360	1351	1786	1708	1656	1206	1885	1083	1685	1741	2046	1747	1753	8.1677e-08	0.112047	2.72958e-08	34.8331	1.08076	7.0879
Cep55	1011	1166	1204	416	571	556	795	662	906	843	1297	757	543	560	661	744	759	1.60005e-11	-0.150516	3.60302e-12	52.6985	0.900928	10.7959
Cep57	7155	7496	7958	6150	7787	7928	13887	13543	13249	10239	15398	9365	11232	10394	12396	13093	13398	6.52787e-17	0.590835	8.82347e-18	78.5382	1.50612	16.1852
Cep57l1	809	925	1264	587	827	839	1084	952	900	758	1302	760	1110	1005	1204	935	1016	7.37098e-05	0.0608027	3.52929e-05	20.5037	1.04305	4.13247
Cep63	1353	1453	1344	1427	1797	1836	1789	1708	1447	1158	1899	1072	1786	1936	2191	1890	1887	0.886735	0.00750453	0.877085	0.262302	1.00522	0.0522063
Cep68	2001	2080	2157	1671	2229	2282	2296	2186	1661	1679	2654	1673	1814	1703	2212	2139	2260	0.0001533	-0.17852	7.706e-05	18.9419	0.883609	3.81446
Cep70	1673	1699	1788	1692	2352	2305	2149	1968	2311	1481	2314	1377	3659	3533	4393	3610	3782	2.85496e-10	0.34971	7.27094e-11	46.6891	1.2743	9.5444
Cep72	110	130	271	129	182	205	87	108	120	137	177	115	179	205	268	263	304	0.408273	-0.110964	0.374874	1.96233	0.925969	0.389049
Cep76	1015	1105	1083	810	1180	1125	1356	1344	1221	816	1382	829	1238	1062	1316	1043	1116	6.28263e-06	-0.0168897	2.61356e-06	25.7096	0.988361	5.20186
Cep78	1359	1492	1502	1166	1477	1455	1861	1839	1687	1374	2148	1279	2511	2413	2831	2713	2864	4.04468e-08	0.435555	1.30885e-08	36.3031	1.35243	7.39312
Cep83	1726	1852	1810	1094	1391	1363	1835	1783	1373	1406	2224	1201	2197	2253	2425	2554	2583	0.123957	0.209365	0.102399	4.55777	1.15618	0.906728
Cep85	2800	2934	2725	2829	3852	3968	3659	3405	2867	2139	3397	2017	4869	4338	5247	4660	4748	1.13335e-12	0.0794732	2.28162e-13	58.2174	1.05663	11.9456
Cep85l	473	476	334	398	603	543	639	584	613	314	550	291	485	451	584	467	482	0.282852	-0.0817813	0.251721	2.75887	0.94489	0.54844
Cep89	734	801	1121	903	1145	1205	733	628	787	971	1450	927	1315	1214	1327	1819	1793	0.391009	0.132451	0.357567	2.05687	1.09615	0.407813
Cep95	839	1006	923	1030	1365	1364	1061	991	780	685	1130	708	1251	1225	1593	1496	1534	9.27334e-06	-0.0875864	3.94179e-06	24.8878	0.941096	5.03276
Cep97	745	782	717	317	490	512	1114	1069	570	680	1138	652	961	756	989	1189	1201	3.16549e-05	0.537475	1.44466e-05	22.2901	1.45143	4.49956
Cept1	1519	1655	1656	2257	3066	2939	2502	2445	1706	1858	3007	1838	2954	2252	2865	2330	2475	0.785214	0.0247801	0.766626	0.531513	1.01732	0.105012
Cercam	903	945	839	541	700	664	1165	1056	827	805	1231	719	750	706	852	699	735	8.2261e-38	0.0231874	2.82684e-39	177.523	1.0162	37.0848
Cerk	3465	3526	3320	2736	3269	3264	5693	5403	4264	2070	3385	1919	5612	5301	6030	3371	3440	0.357854	0.194084	0.324446	2.25127	1.144	0.446295
Cers2	30865	32457	33267	28506	35252	35551	36852	34744	31871	23074	35417	22623	50032	50385	57420	40625	42594	0.0866827	0.0752702	0.0694885	5.33319	1.05356	1.06207
Cers4	584	534	548	187	199	224	686	647	547	260	443	237	582	566	682	433	364	0.00639804	0.313462	0.00416215	10.9634	1.24269	2.19395
Cers5	1716	1644	1657	2245	2832	2932	2338	2089	2064	1387	2146	1352	4929	4570	5007	3088	3177	2.65803e-12	0.24871	5.53883e-13	56.4436	1.18814	11.5754
Cert1	1842	1976	1853	3372	4639	4516	2445	2309	1827	1772	2683	1571	5043	4137	4836	4278	4311	1.13874e-31	-0.0193716	5.66326e-33	148.503	0.986662	30.9436
Ces2g	12513	13313	11452	4046	5289	5289	19861	18144	11280	13729	22774	14006	16116	13839	15576	19457	19793	1.66231e-10	0.913722	4.1288e-11	47.8209	1.8839	9.77929
Cetn2	1453	1610	1777	2474	2877	3093	1998	1838	1411	1395	2211	1257	3245	2882	3163	2689	2812	1.0117e-12	-0.090502	2.0261e-13	58.455	0.939196	11.9949
Cetn3	1795	1805	2630	3115	3706	3866	2723	2608	2277	1658	2733	1751	4585	4128	4513	3418	3630	1.24256e-07	0.00776653	4.23796e-08	33.9532	1.0054	6.90568
Cetn4	160	178	289	148	193	188	370	399	475	156	249	166	254	224	274	181	186	0.0015628	0.279816	0.000914766	13.9937	1.21404	2.8061
Cfap119	247	229	239	1375	1676	1792	214	207	159	291	467	326	772	808	899	1054	1123	9.20572e-13	-0.449145	1.83745e-13	58.6505	0.732477	12.0359
Cfap126	181	186	234	63	62	70	210	166	167	190	255	143	116	85	111	137	131	1.26536e-16	0.188459	1.75745e-17	77.1602	1.13955	15.8978
Cfap20	2902	2961	2974	1955	2483	2467	3270	3113	2877	3369	5298	3291	3438	3561	4507	6150	6239	0.00733319	0.511617	0.00482719	10.667	1.42565	2.13471
Cfap210	110	115	113	86	119	126	155	136	82	150	267	140	133	127	167	195	184	0.0441052	0.360508	0.0335293	6.79067	1.28388	1.35551
Cfap298	1195	1287	1519	564	697	731	1333	1378	1005	922	1612	957	1394	1243	1446	1547	1498	0.000264417	0.284142	0.000137307	17.7866	1.21769	3.57771
Cfap36	1827	1803	1906	3530	4220	4475	3495	3218	2496	2766	4351	2470	6327	5857	6596	5498	5916	7.90889e-16	0.510538	1.18754e-16	73.339	1.42458	15.1019
Cfap410	591	663	606	627	841	813	663	663	529	333	585	327	1325	1339	1542	1127	1102	1.00184e-07	0.064001	3.38155e-08	34.4047	1.04536	6.9992
Cfap418	1134	1194	1263	1101	1360	1361	1747	1631	1244	1220	1796	1109	1591	1407	1676	1508	1408	0.000260317	0.115197	0.00013488	17.8223	1.08312	3.5845
Cfap54	367	369	254	255	320	328	523	452	354	237	428	222	391	395	386	227	235	0.0100127	-0.0298175	0.00674874	9.9968	0.979544	1.99945
Cfap68	293	304	388	469	628	700	366	380	433	436	650	403	788	839	920	1116	1068	8.54478e-07	0.420494	3.18349e-07	29.9202	1.33839	6.0683
Cfap74	334	347	437	400	535	520	382	390	361	309	507	306	458	425	574	868	909	0.117418	0.0703239	0.0965931	4.6745	1.04995	0.930265
Cfap97	1407	1495	1396	2125	2591	2690	2022	1941	1595	1537	2328	1470	2516	2279	2593	2227	2256	0.152701	-0.0127777	0.128125	4.10949	0.991182	0.816158
Cfdp1	8128	8383	8647	6251	6962	7205	7323	6555	6121	9313	13725	8265	9365	8776	9365	12722	13363	0.218963	0.202808	0.190182	3.31955	1.15094	0.659628
Cfl1	39031	42391	37799	37736	42828	43705	43936	39830	32178	27778	45104	28244	46372	44177	47453	41357	41777	3.42347e-05	-0.17872	1.56991e-05	22.1238	0.883486	4.46553
Cfl2	419	440	423	768	1127	1042	745	730	860	369	560	413	1298	1407	1914	1145	1289	2.04207e-10	0.367663	5.12857e-11	47.3872	1.29026	9.68993
Cflar	1413	1472	1294	1909	2519	2446	1499	1481	1158	1204	2091	1311	1574	1453	1813	2345	2355	0.0831083	-0.246377	0.0664247	5.42337	0.843011	1.08036
Cfp	117	114	118	154	228	245	143	191	145	95	145	88	216	279	424	455	458	2.25487e-08	0.357133	7.09692e-09	37.5272	1.28088	7.64688
Cgas	1749	1915	1911	1630	2297	2442	1936	1916	1318	1277	2061	1108	2950	2728	3324	2637	2738	5.5905e-06	-0.0512563	2.30803e-06	25.9582	0.965096	5.25255
Cggbp1	5115	5497	4678	5384	7229	6871	4392	4168	3163	3274	4981	2961	6659	5108	6313	4901	4947	3.42755e-12	-0.469266	7.19145e-13	55.9214	0.722332	11.465
Cgnl1	639	691	495	425	654	659	3442	3102	2916	511	849	437	2450	2123	2576	1194	1097	0.000188609	1.47163	9.61622e-05	18.4989	2.77335	3.72444
Cgrrf1	1357	1288	1282	1411	1602	1637	1412	1352	1345	827	1292	753	1863	1803	1980	1134	1176	0.119785	-0.231296	0.0987004	4.63133	0.851869	0.921597
Chac1	103	126	390	120	185	174	322	286	161	102	209	135	328	424	450	499	451	0.103254	0.484784	0.0840049	4.95376	1.39938	0.986093
Chac2	420	444	445	583	670	671	944	891	568	371	643	424	914	698	811	519	510	0.67457	0.146248	0.649135	0.864228	1.10669	0.170973
Chaf1a	8930	9673	9726	5177	7314	7331	9459	8555	6368	8422	13691	8406	7825	7523	8690	8775	8920	2.26632e-07	0.00504749	7.91135e-08	32.7048	1.0035	6.64468
Chaf1b	6011	6206	4704	2136	2598	2680	7754	7170	5662	5876	9171	5431	4501	4394	4956	4486	4643	7.70398e-53	0.426576	1.37519e-54	248.042	1.34404	52.1133
Champ1	4505	5075	5348	3894	5049	5191	6179	5459	4178	3115	5117	2957	6562	5881	7182	7084	6914	0.775272	0.0129337	0.755957	0.559543	1.00901	0.110546
Chchd1	2080	2206	2372	1943	2214	2362	2485	2408	1793	1667	2712	1577	2593	2355	2613	1881	2215	0.000228375	-0.146094	0.000117741	18.0941	0.903694	3.64135
Chchd10	2200	2339	3564	3093	3510	3357	2809	2916	2707	1359	2383	1648	3194	2977	3876	2215	2154	0.0275823	-0.383719	0.0201391	7.81019	0.766459	1.55937
Chchd2	14790	15378	14910	14974	18290	18203	15973	15705	11936	10079	17427	10685	22359	20455	23514	18182	18995	3.89833e-05	-0.0963169	1.79883e-05	21.8516	0.935418	4.40912
Chchd3	13811	14120	14218	6584	7387	7463	13037	12445	9932	9819	14940	9255	11149	10472	11329	10324	10641	2.68954e-17	-0.0134894	3.51724e-18	80.3777	0.990693	16.5703
Chchd4	2808	2995	3057	1111	1305	1339	3110	3045	2138	1841	2999	1851	2532	2336	2636	2297	2471	1.32295e-09	0.167463	3.59908e-10	43.4903	1.12308	8.87846
Chchd5	822	846	1085	826	993	992	601	596	628	554	806	533	790	763	861	924	934	8.51644e-06	-0.492543	3.60705e-06	25.0652	0.710771	5.06974
Chchd6	1061	1128	1468	771	806	811	954	901	839	856	1401	865	1282	1200	1239	1223	1385	0.10442	0.000232932	0.0850207	4.92972	1.00016	0.981216
Chchd7	1547	1536	1471	2304	2609	2565	2715	2662	2725	1885	3068	1930	3928	3746	4504	3502	3690	1.12586e-10	0.51978	2.75017e-11	48.6335	1.43374	9.94852
Chd1	6279	6759	6273	4814	6946	6946	7645	7020	5252	4514	7052	4013	7442	6064	7654	6983	6863	2.48236e-05	-0.134837	1.1217e-05	22.7962	0.910773	4.60514
Chd1l	5425	5831	6896	3482	4596	4564	5904	5943	5096	3839	6586	3831	6779	6187	7260	6936	6774	0.0189218	0.0624733	0.0134002	8.62497	1.04425	1.72304
Chd2	5391	5676	5346	5273	7805	7339	8578	7882	6018	4349	7025	4034	6252	4985	6395	5658	5444	0.0381744	-0.184548	0.0286199	7.10731	0.879925	1.41823
Chd3	10160	11345	9343	1773	2413	2220	12838	12593	9023	10178	17372	9872	3239	3159	4030	4333	4117	6.55129e-104	0.36369	2.06369e-106	486.699	1.28671	103.184
Chd4	32344	34921	31275	27756	40153	38617	40824	38238	26017	27040	44931	24953	43094	33984	40231	41708	38715	0.18383	-0.0576458	0.157263	3.69967	0.960831	0.735583
Chd5	71	82	434	92	136	135	90	77	148	18	21	15	108	91	138	134	131	0.0897623	-1.05994	0.07218	5.25719	0.479651	1.04691
Chd6	3079	3394	3307	2507	3966	3874	3988	3759	2563	2081	3572	2017	3327	2743	3471	3859	3527	0.00571502	-0.230136	0.00369218	11.2031	0.852554	2.24298
Chd8	9087	10014	9473	7097	11015	10615	9976	9609	6917	6567	10629	6111	11197	9537	11750	12314	11368	0.0708357	-0.137092	0.0560005	5.76479	0.90935	1.14975
Chd9	2070	2337	2223	1388	2231	2093	3426	3122	1783	1857	3162	1787	2646	1979	2369	2497	2181	7.67554e-07	0.0857785	2.83693e-07	30.1507	1.06126	6.11489
Chek1	1420	1547	1546	952	1355	1345	1429	1381	909	2255	3618	2159	1690	1591	1865	2438	2468	0.0298504	0.430476	0.0219433	7.63859	1.34768	1.52505
Chek2	2524	2687	2532	1278	1928	1843	2529	2287	2408	1686	2612	1567	1881	1924	2144	1915	1920	6.8788e-27	-0.163229	4.50445e-28	125.935	0.893024	26.1625
Cherp	6042	6870	7134	4345	6133	5840	6806	6496	5171	4220	6901	4366	7527	6775	8434	8836	8514	0.558718	-0.00444919	0.528051	1.27712	0.996921	0.252808
Chfr	4241	4687	4467	5402	6459	6629	9335	8903	6372	3894	6032	3536	7634	7364	8174	6085	6277	0.429426	0.180021	0.396387	1.85073	1.1329	0.367111
Chic2	1133	1242	1143	797	989	922	1287	1357	1345	785	1284	874	1263	1206	1451	1137	1186	1.26304e-06	0.0637408	4.80332e-07	29.0976	1.04517	5.89858
Chid1	1897	2054	2385	2669	3202	3210	2642	2532	1568	1734	3175	1946	4339	3862	4299	4208	4252	2.4658e-08	0.12713	7.77917e-09	37.3436	1.09212	7.60804
Chka	1314	1462	1310	1562	2053	2051	1739	1697	1583	1219	1951	1199	2206	2141	2578	2754	2736	5.86023e-05	0.148521	2.76901e-05	20.9889	1.10843	4.23209
Chkb	1830	1987	2047	2424	3303	3098	2280	2196	2406	1164	1663	1023	2628	3505	4707	3777	4260	5.42819e-05	-0.0459245	2.55658e-05	21.1485	0.968669	4.26534
Chm	716	796	683	565	873	757	953	1010	717	716	1178	648	867	704	888	784	728	6.08465e-05	0.0336457	2.87911e-05	20.9109	1.0236	4.21576
Chml	525	548	472	596	923	876	1020	942	367	913	1523	923	685	651	745	1407	1437	0.230321	0.448763	0.200883	3.21007	1.36487	0.637666
Chmp1a	3676	3963	4056	5067	5986	6169	4381	4005	4129	2463	4085	2449	7706	7541	8478	6092	6292	1.34088e-12	-0.058256	2.71607e-13	57.8688	0.960424	11.8726
Chmp1b	1306	1421	1171	1676	2140	2239	1387	1419	1260	658	1065	671	2335	2330	2825	1979	2097	3.26392e-10	-0.204776	8.3779e-11	46.4057	0.867673	9.48626
Chmp1b2	2945	3179	3474	3343	4242	4093	2980	2640	2282	1558	2631	1586	2702	2278	2793	2005	2060	1.98208e-13	-0.767426	3.73675e-14	61.836	0.587465	12.7029
Chmp2a	3635	3774	4428	6590	7090	7484	4827	4348	4066	3201	4908	3001	7496	6954	7528	6151	6385	6.61891e-10	-0.153543	1.74571e-10	44.9374	0.89904	9.17921
Chmp2b	2463	2552	2332	2487	2936	2821	2721	2655	2200	1403	2190	1203	4166	3559	4179	2680	2733	0.036279	-0.135723	0.0270984	7.21656	0.910214	1.44035
Chmp3	3538	3704	3943	4048	4779	4953	5309	4831	4234	3095	4933	2876	6242	5581	6379	4472	4666	0.69256	0.0519039	0.667901	0.80723	1.03663	0.159543
Chmp4b	6090	6546	7662	6106	7050	6991	7121	6862	6935	4146	6755	4207	8719	8332	9512	7199	7409	0.427715	-0.102395	0.394522	1.86016	0.931486	0.368845
Chmp5	2387	2454	2339	3401	4303	4348	2734	2559	1926	1687	2564	1690	4423	3894	4479	3196	3439	1.3182e-16	-0.244579	1.83839e-17	77.0701	0.844062	15.88
Chmp6	1235	1426	1341	1264	1540	1523	1584	1450	1458	849	1431	890	1938	1787	2044	1251	1420	0.717203	-0.0801195	0.694072	0.730359	0.945979	0.144358
Chmp7	3250	3410	2986	3068	3498	3629	4098	3945	2914	2377	3594	2152	4703	4591	5067	3972	4210	0.557661	0.0287837	0.526892	1.28152	1.02015	0.25363
Chn1	667	617	652	399	508	512	271	261	258	309	465	268	510	488	527	605	635	0.00416676	-0.599727	0.00262392	11.8862	0.659879	2.3802
Chordc1	11696	12065	10779	8399	11247	11026	12738	12100	7156	9737	15406	8680	10914	9393	11535	13374	13825	0.0148292	-0.0827089	0.0103264	9.14611	0.944283	1.82888
Chp1	7844	8241	6353	6673	8470	8645	7232	6591	4949	4178	6532	3725	11261	9726	10811	8319	8388	0.000300234	-0.245777	0.000157339	17.5142	0.843361	3.52254
Chpf	2505	2798	2855	3909	4692	4609	3290	3295	2140	2132	3800	2378	5194	4967	6065	6624	6485	2.06642e-14	0.0801727	3.57619e-15	66.529	1.05714	13.6848
Chpf2	3106	3267	2781	2898	3997	3861	4124	4043	3407	1739	2955	1853	3761	4428	5807	3901	4386	0.413991	-0.0196461	0.38052	1.93244	0.986475	0.383009
Chpt1	549	568	541	912	1118	1100	1062	1018	631	516	763	457	1881	1634	1878	1145	1225	1.25599e-10	0.324565	3.07643e-11	48.4093	1.25229	9.90101
Chrac1	1515	1653	1542	1310	1575	1672	2315	2204	2253	1269	1944	1301	2323	2197	2460	1456	1461	0.0189884	0.162845	0.0134528	8.61714	1.11949	1.72151
Chrm4	778	890	606	207	291	260	1444	1263	670	461	803	526	793	708	808	498	451	1.75379e-08	0.553977	5.45255e-09	38.0544	1.46813	7.75602
Chrnb1	292	316	188	253	304	318	213	187	120	127	252	120	215	238	282	415	439	0.0141722	-0.433354	0.00984855	9.24086	0.740538	1.84856
Chrnb2	784	892	875	963	1208	1233	828	769	577	512	888	461	1765	1778	2082	2329	2522	1.59869e-10	0.0835021	3.9601e-11	47.9043	1.05959	9.79624
Chst11	1712	1811	1741	1655	2241	2142	3196	3064	2381	1505	2478	1486	3822	3479	3925	2873	2788	1.8506e-05	0.41703	8.23018e-06	23.4154	1.33518	4.73269
Chst12	308	297	281	89	129	138	300	283	145	224	383	248	218	202	237	313	273	4.10209e-05	0.264597	1.89794e-05	21.7443	1.2013	4.387
Chst14	132	148	144	112	135	137	187	136	159	76	160	82	276	234	337	161	170	0.276727	0.207878	0.24561	2.80802	1.15499	0.557948
Chst15	1306	1341	1025	312	432	396	3664	3310	2164	2354	3983	2352	2179	1852	2043	2169	2051	4.79812e-47	1.66526	1.04884e-48	220.953	3.17172	46.3189
Chsy1	1485	1495	1474	1611	2189	2035	2276	2187	1764	825	1436	929	3179	2834	3362	2100	2031	0.0333143	0.100479	0.0246963	7.4022	1.07213	1.47737
Chtf18	993	1064	1114	674	966	960	811	811	848	863	1462	908	998	1108	1376	1577	1652	0.663205	0.0961536	0.637439	0.900594	1.06892	0.178352
Chtf8	9247	10021	10287	8169	9799	9824	14285	12957	7951	10134	16757	9073	13694	12221	14096	16652	16571	0.00311987	0.305046	0.00192505	12.5056	1.23546	2.50586
Chtop	11606	12296	13771	15542	20260	20231	14175	13538	11808	9381	15560	9783	20426	18943	22642	22174	23126	1.38645e-14	-0.0608287	2.36368e-15	67.3571	0.958713	13.8581
Chuk	4732	5129	4981	5465	7297	7237	5871	5579	4669	3703	5733	3326	8344	7393	9157	7658	7933	3.63101e-31	-0.0371446	1.85086e-32	146.134	0.974582	30.44
Churc1	1265	1308	1347	1304	1426	1595	1337	1278	1063	1037	1829	1091	1731	1589	1682	1324	1484	0.330507	-0.114646	0.297791	2.42273	0.923609	0.480819
Ciao1	2213	2292	2062	1497	1771	1890	2221	2068	1563	1330	2196	1304	2263	1959	2218	1730	1846	1.99859e-11	-0.205361	4.54816e-12	52.2326	0.867322	10.6993
Ciao2a	4408	4715	4595	4852	5727	5907	6263	6073	4415	3912	6076	3525	8724	7694	8355	5522	5822	0.151327	0.104296	0.126828	4.12984	1.07497	0.820082
Ciao2b	1250	1324	1627	1378	1680	1628	1407	1342	1043	1359	1977	1444	1750	1863	2022	2249	2445	0.72463	0.0799671	0.702081	0.707413	1.05699	0.139883
Ciao3	2018	2248	2070	1399	1706	1625	2021	1823	1617	1007	1635	969	1872	1969	2288	1734	1855	0.00104744	-0.269217	0.000594908	14.8542	0.82977	2.97987
Ciapin1	4154	4406	4187	3846	4451	4466	5403	5170	3908	5101	8039	4931	5682	5553	6294	8451	8856	0.0200562	0.388539	0.0142783	8.49803	1.30907	1.69775
Ciart	1046	1172	2619	1373	1695	1576	1916	1776	3354	648	1024	662	1752	1868	2376	1353	1434	0.711649	-0.0919714	0.688145	0.747511	0.93824	0.147734
Cib1	1689	1731	1797	2882	3380	3444	1860	1719	1383	923	1615	945	3297	3068	3399	2925	2960	5.54862e-54	-0.343931	9.42777e-56	253.402	0.787892	53.2558
Cib2	1256	1178	949	1161	1217	1212	1048	976	625	875	1267	863	1742	1728	2022	1776	1799	0.0317346	0.00268083	0.0234237	7.50802	1.00186	1.49847
Cic	14761	16547	14251	9901	14206	13402	21153	20030	11432	10699	18490	11191	18153	17262	21350	14596	13967	0.000606886	0.0699302	0.000331713	16.0225	1.04967	3.21689
Cideb	78	69	73	348	346	366	104	71	78	106	181	129	281	236	262	230	247	6.90787e-06	-0.139224	2.89213e-06	25.507	0.908007	5.16066
Cilk1	1769	1885	2029	994	1237	1264	2236	2082	1617	1106	1906	1155	1944	1675	2034	1776	1751	2.77979e-07	0.0622943	9.77014e-08	32.2827	1.04412	6.55599
Cinp	2763	2916	3107	1861	2368	2327	3559	3223	2558	2272	3452	2192	3652	3608	3922	3180	3342	4.84302e-06	0.169322	1.98325e-06	26.2615	1.12453	5.31488
Cip2a	2037	2201	2467	1873	2517	2662	1855	1684	1956	1938	3036	1728	2490	2341	2811	2008	2119	0.105522	-0.20455	0.0860112	4.90656	0.867809	0.976657
Cipc	5916	6326	6604	3784	4787	4680	8843	8413	5906	4997	7843	4850	7866	7104	8347	6245	6210	5.23572e-15	0.236312	8.54129e-16	69.3929	1.17798	14.281
Cir1	3331	3198	3200	3269	4188	4049	2954	2696	3073	1837	2951	1645	4206	3852	4492	3335	3381	2.0181e-05	-0.336211	9.02713e-06	23.2306	0.792119	4.69506
Cirbp	964	1020	1514	3178	4030	4047	935	952	1977	733	1192	701	4321	4335	5186	4285	4434	1.49432e-18	-0.0617509	1.76734e-19	86.3593	0.958101	17.8256
Cisd1	2327	2407	2623	2508	2999	2980	3415	3496	2549	1909	3051	1861	4548	4233	4778	3505	3634	0.00103192	0.180265	0.000585602	14.8857	1.13309	2.98635
Cisd2	5170	5404	4916	3641	4665	4538	6651	6539	5490	2803	4203	2501	6956	6278	7411	3660	3923	0.37127	-0.0494464	0.33778	2.17072	0.966307	0.43031
Cisd3	515	555	346	613	700	688	119	99	74	14	32	14	337	326	359	128	124	5.39991e-11	-2.47355	1.28503e-11	50.1553	0.180048	10.2676
Cish	3868	4297	4517	14195	19396	18481	3905	3844	2678	2489	3960	2496	3604	3985	4686	5362	5623	4.57909e-13	-1.35401	8.92126e-14	60.0955	0.391202	12.3392
Cit	2924	3264	3630	2857	4728	4410	2179	2008	1562	1452	2304	1340	1193	1181	1426	1594	1436	3.89832e-18	-1.35849	4.77802e-19	84.3702	0.389991	17.4091
Cited2	1635	1799	1139	559	656	564	2386	2611	1432	1268	2186	1361	3391	3056	3710	3145	3140	0.000195823	1.09245	0.000100173	18.4172	2.13236	3.70814
Cited4	7237	7895	5892	2093	2234	2205	9185	9474	3793	5863	9995	6691	2050	2194	2508	3675	3474	9.97424e-27	0.0646381	6.63617e-28	125.16	1.04582	26.0011
Ciz1	4276	4762	5448	4686	5971	5960	6161	5749	5973	3326	5620	3342	7248	6930	8699	7452	7256	0.111534	0.0892558	0.0913697	4.78568	1.06382	0.952591
Ckap2	1867	2004	2203	1811	2472	2630	1727	1615	1726	1436	2444	1369	2310	2198	2547	2328	2335	0.00706644	-0.24939	0.00463473	10.7484	0.841252	2.1508
Ckap2l	3577	3876	4727	3985	5859	6135	3186	2870	2937	2956	4469	2482	3945	4037	4630	4029	4095	6.77319e-06	-0.500066	2.83121e-06	25.5496	0.707074	5.16921
Ckap4	974	981	823	398	488	454	1201	1146	761	648	1094	606	834	766	846	799	697	1.09602e-16	0.207834	1.51074e-17	77.4627	1.15495	15.9602
Ckap5	8612	9459	11495	7693	12182	11916	8740	7878	7911	7398	11772	6635	10574	8544	10422	10234	9616	0.00276218	-0.304316	0.00168668	12.77	0.809826	2.55875
Cklf	407	393	398	352	537	513	851	848	584	735	1271	850	750	760	1061	1117	1308	2.24361e-08	0.961676	7.05466e-09	37.5392	1.94757	7.64905
Cks1b	5439	5532	6324	3037	4073	4175	5663	5450	4849	5442	8756	5846	5061	5063	5611	5914	6079	7.38587e-08	0.170976	2.45914e-08	35.0417	1.12582	7.1316
Cks2	4838	4701	5541	5093	6294	6623	4974	4741	5466	3329	5311	3117	6807	6763	7366	4556	4612	0.0978287	-0.233232	0.079236	5.07065	0.850727	1.00953
Clasp1	3025	3355	3386	2533	3820	3689	7089	6446	4706	5615	9546	5490	6215	5269	6278	7574	7003	1.6376e-13	0.830541	3.05135e-14	62.2412	1.77835	12.7858
Clasp2	3107	3594	3546	2526	3705	3607	4076	3804	2739	2584	4305	2477	3796	3036	3532	3320	3168	2.41871e-07	-0.150275	8.4664e-08	32.5691	0.901079	6.61642
Clasrp	1346	1578	1701	1564	2592	2418	1719	1675	1683	1096	1732	1074	1976	2849	3944	4208	4601	3.24303e-05	0.16744	1.48314e-05	22.2375	1.12306	4.48905
Clba1	611	682	688	1033	1210	1208	669	652	409	671	1080	623	1664	1438	1689	2116	2237	1.01798e-08	0.209669	3.07453e-09	39.2002	1.15642	7.99226
Clca3a1	320	399	155	447	639	685	2657	2500	1356	1089	1594	980	3370	3152	3719	2925	2962	6.59532e-34	2.32335	2.95266e-35	159.016	5.00492	33.1808
Clcc1	2653	2648	2519	2956	3586	3735	2759	2698	1710	1697	2823	1548	4887	4797	5224	3926	3978	1.34541e-11	-0.0862836	2.99365e-12	53.0691	0.941946	10.8711
Clcn2	1489	1644	1284	2261	3423	3218	2646	2413	1545	1199	1810	1094	2796	3748	4800	3204	3588	5.64528e-09	0.116941	1.64533e-09	40.4507	1.08443	8.24831
Clcn3	5420	5798	6661	9853	13683	13330	9869	9506	7422	4993	7888	4741	14361	11309	13596	9132	8713	0.00153742	-0.0644706	0.000898733	14.029	0.956296	2.81321
Clcn4	1705	1836	1730	2811	3892	3657	3016	2976	1975	1271	1991	1149	4804	3987	5021	3077	3112	1.83182e-06	0.0470963	7.11325e-07	28.3123	1.03318	5.73712
Clcn5	3156	3369	2931	2623	3707	3372	5635	5033	3282	2484	3970	2336	5629	4256	4981	3350	3110	0.137408	0.161123	0.114205	4.33952	1.11816	0.861988
Clcn6	1775	1964	1741	1668	2305	2219	2115	2069	1760	1633	2441	1490	1678	1849	2530	2661	2638	0.632209	-0.0406829	0.604569	1.00648	0.972195	0.199139
Clcn7	2751	2948	3003	3756	4703	4634	4153	3791	3245	1766	2748	1719	6377	6371	7885	5585	5615	6.77432e-09	0.0975683	1.99751e-09	40.0627	1.06997	8.16913
Cldn12	205	242	217	236	306	297	361	345	266	209	327	154	538	482	509	437	494	8.93373e-10	0.406694	2.38864e-10	44.3103	1.32564	9.04897
Cldn13	1547	1636	1526	9323	9984	10239	4961	4492	1962	943	1248	762	10345	9900	10143	5332	5547	7.59454e-09	-0.0529626	2.25603e-09	39.8193	0.963955	8.1195
Cldn3	321	334	196	237	309	312	547	595	329	184	281	165	1258	1139	1338	623	643	8.70395e-05	0.812671	4.2099e-05	20.151	1.75646	4.06028
Cldn34c1	104	111	117	260	346	308	130	112	90	64	118	69	316	265	283	227	235	4.54254e-33	-0.378957	2.09869e-34	155.093	0.768993	32.3427
Cldnd1	1136	1248	1308	1531	1919	1922	1448	1385	804	743	1266	741	2984	2511	2855	1878	2032	9.98402e-11	-0.054816	2.43025e-11	48.8809	0.962717	10.0007
Clec10a	1836	2081	2139	237	254	239	715	612	797	55	112	65	123	109	164	61	59	8.59712e-11	-2.04065	2.07706e-11	49.195	0.243055	10.0656
Clec16a	3116	3416	3547	3947	5265	5357	4423	4034	2577	1874	3134	1810	6198	5196	6027	4715	4477	1.2502e-06	-0.194373	4.74972e-07	29.12	0.873952	5.90302
Clec2l	425	466	374	378	423	425	228	237	197	245	436	259	468	583	559	688	751	0.0492281	-0.212845	0.0377622	6.55289	0.862834	1.30779
Clgn	123	115	79	108	123	153	93	72	59	53	96	61	85	91	72	100	109	9.69679e-05	-0.670434	4.72899e-05	19.9184	0.628318	4.01337
Clic1	14121	15198	17162	8822	9666	9878	17554	16439	15005	9127	14425	8802	12546	11573	12400	9724	9547	9.33747e-18	-0.146033	1.16941e-18	82.5801	0.903732	17.0298
Clic4	5968	6484	8830	9674	12901	12964	10918	10141	9725	6811	11299	6656	16520	13810	16120	12927	12812	0.000215577	0.181459	0.000110649	18.2183	1.13403	3.6664
Clint1	28326	29849	26382	27560	35056	34323	21863	20839	18058	19386	32601	19169	21536	18448	21719	26512	26025	2.05979e-05	-0.572594	9.21949e-06	23.1884	0.672407	4.68618
Clip1	2782	2829	3110	3017	4224	4166	4757	4365	3674	3911	6457	3595	7027	6343	7631	7743	7250	2.67075e-15	0.62249	4.18356e-16	70.8204	1.53953	14.5734
Clip2	1516	1607	1455	673	1024	946	948	874	683	551	960	589	1155	1057	1321	1279	1227	0.00359383	-0.471509	0.00223946	12.203	0.72121	2.44444
Clk1	2437	2509	2260	3443	4619	4493	3438	3312	3997	2794	4201	2678	2973	3111	4568	4987	5508	0.561536	0.112204	0.53109	1.26565	1.08088	0.250623
Clk2	3695	3939	3921	3078	4409	4272	5477	5352	4610	4203	6626	4096	4126	4830	6852	10296	10797	0.0190662	0.508978	0.0135134	8.60815	1.42304	1.71974
Clk3	3532	3694	2870	5317	6797	6751	4358	4078	4436	1182	1861	1124	5547	6661	8281	3440	3534	0.00633218	-0.402299	0.00411628	10.9856	0.756651	2.19845
Clk4	2435	2439	2246	2278	3233	3281	2354	2239	2023	1828	2859	1687	1821	2261	3086	3815	4243	0.34743	-0.180218	0.314166	2.31567	0.88257	0.459133
Cln3	1572	1724	1669	1913	2329	2125	1891	1848	1322	796	1182	730	2377	2581	3143	1531	1538	0.0071455	-0.322298	0.00469546	10.7223	0.799795	2.14597
Cln5	903	948	1189	1765	2066	2061	787	732	629	485	711	402	2174	1972	2157	1455	1413	8.8265e-32	-0.566211	4.3054e-33	149.051	0.675388	31.0542
Cln6	3487	3764	4431	2930	3501	3480	3354	3039	3030	1954	3039	1880	5156	4767	5437	3204	3072	0.180977	-0.243901	0.154481	3.73537	0.844459	0.742377
Cln8	1496	1522	1626	2570	3109	2853	2034	1932	1805	953	1403	811	2850	2590	2930	1874	1924	0.000168943	-0.312308	8.52457e-05	18.7399	0.805352	3.77226
Clns1a	3215	3425	3512	2144	2775	2710	3455	3280	2988	2103	3603	2057	3738	3586	4078	3502	3900	0.0115849	0.00443569	0.00791127	9.67893	1.00308	1.93611
Clock	993	1067	837	748	1123	1034	1707	1742	1837	987	1573	940	1411	1405	1835	1776	1956	4.20809e-06	0.545063	1.70557e-06	26.5632	1.45908	5.37591
Clp1	2627	2863	2317	2783	3041	3228	2984	2600	2441	1980	2999	1758	3485	3040	3182	2437	2512	0.0420115	-0.219844	0.0317813	6.89775	0.858659	1.37663
Clpb	3718	3783	3356	2304	2795	2767	4234	3992	3334	2217	3471	2133	4046	3639	4265	3823	3681	0.00156025	0.0269116	0.000913127	13.9973	1.01883	2.8068
Clpp	2926	3125	4294	1596	1972	1917	4119	3909	3643	2485	3937	2694	3038	2922	3348	3096	3110	4.45358e-17	0.219671	5.9432e-18	79.3286	1.16447	16.3513
Clptm1	6156	6517	6636	6763	8364	8201	7390	7085	5846	3921	6591	4018	12207	11016	12422	8683	8992	1.70464e-05	-0.0175689	7.53388e-06	23.5922	0.987896	4.76837
Clptm1l	6057	6564	6945	6789	7940	8110	8337	7578	6168	4208	6960	4332	11465	10569	11929	9417	9460	0.000123852	0.0370812	6.13703e-05	19.3972	1.02604	3.9071
Clpx	3584	3980	3554	3353	4261	4221	4657	4440	3848	2891	4893	2861	5248	4604	5455	4567	4652	0.0904836	0.0420453	0.0727945	5.24023	1.02957	1.04343
Clspn	3483	3787	3711	2864	4658	4868	3766	3337	2539	3282	5268	2972	4688	4190	4727	4927	4707	0.774284	-0.0782152	0.754845	0.562485	0.947229	0.1111
Clstn1	3884	3909	2721	319	410	431	6326	5726	4330	2466	4251	2713	1041	928	1104	652	633	1.59415e-73	0.536586	1.29346e-75	344.873	1.45054	72.7975
Clstn3	4703	4803	3436	1831	2502	2510	3772	3441	2430	2165	3391	2154	2500	2133	2364	2245	2085	7.69384e-36	-0.457651	3.02583e-37	168.177	0.728171	35.1139
Clta	12441	12655	12789	8469	9741	9884	11033	10956	9194	7600	11892	7398	10870	10165	11983	10038	9985	5.01596e-26	-0.264864	3.50007e-27	121.834	0.832277	25.2996
Cltb	1284	1261	1423	1602	2081	2033	2113	2000	1744	904	1645	943	3009	2770	3221	2339	2341	3.22136e-05	0.208729	1.47261e-05	22.2518	1.15567	4.49196
Cltc	25038	28178	27587	29223	42638	40338	34087	32168	24285	19638	30962	18002	40925	31059	39122	33538	31425	0.00349151	-0.211697	0.00216869	12.2673	0.863521	2.45699
Clu	3269	3347	2482	7991	9836	10231	3336	3152	1711	867	1283	787	11631	10328	11652	5369	5145	3.17268e-14	-0.602746	5.5634e-15	65.6451	0.658499	13.4986
Cluap1	1107	1204	1244	1028	1233	1336	1256	1201	825	1004	1541	897	1322	1298	1509	1834	1895	0.991318	0.0030292	0.990845	0.0183942	1.0021	0.00378692
Cluh	10791	11979	11454	4467	5963	5958	13245	12438	10133	8210	13779	8242	11661	11171	13032	14078	13773	8.22752e-06	0.393782	3.47997e-06	25.137	1.31383	5.08473
Clybl	505	531	623	502	552	530	417	403	430	438	699	419	623	599	634	641	649	0.455486	-0.14154	0.422659	1.72238	0.906551	0.341525
Cma1	1186	1212	567	324	317	293	119718	109048	94943	41067	68155	42325	4303	4105	4331	1334	1280	2.23836e-25	4.37499	1.63241e-26	118.754	20.7492	24.6501
Cmas	5811	5756	5464	14641	17129	17261	4718	4493	4695	2718	4330	2577	8112	7405	8587	6618	7004	9.13589e-24	-0.994991	7.33417e-25	111.144	0.501739	23.0392
Cmc1	2153	2080	2339	1986	2195	2206	2009	1889	1967	1276	2031	1151	3034	2824	2973	2162	2219	0.105824	-0.188253	0.0862674	4.90061	0.877668	0.975415
Cmc2	1333	1361	1408	1445	1901	1956	1234	1217	1111	1557	2343	1480	2198	2150	2318	2956	3218	0.0865584	0.203246	0.069364	5.33677	1.15129	1.06269
Cmc4	372	371	421	492	575	565	573	547	388	257	394	238	839	790	930	571	623	0.000218231	0.076903	0.000112136	18.1916	1.05475	3.66108
Cmip	2621	2795	2551	2502	3591	3615	2652	2417	1415	1255	2258	1349	2803	2379	2898	3239	3129	3.32836e-09	-0.490249	9.46784e-10	41.5559	0.711902	8.47777
Cmpk1	3147	3174	3061	3001	3596	3464	4362	4241	3525	2164	3636	2137	4730	3667	4260	2898	2987	0.278351	-0.0484953	0.247158	2.79546	0.966944	0.555406
Cmss1	1707	1784	2029	711	826	872	1749	1621	1941	1118	1812	1068	1263	1244	1325	1447	1456	1.34541e-11	0.0746881	2.9932e-12	53.0694	1.05313	10.8711
Cmtm3	1409	1633	1301	1131	1347	1336	1569	1510	973	933	1497	957	2159	1988	2326	1681	1671	0.793295	0.0245497	0.7755	0.508495	1.01716	0.100565
Cmtm4	2615	2781	2653	2120	3189	3103	3676	3359	2297	2769	4803	2726	5523	4884	6250	5888	5936	8.62407e-07	0.49524	3.21715e-07	29.8992	1.40955	6.06429
Cmtm6	1428	1482	1580	1535	1887	1908	2018	1839	2658	1301	2094	1300	2547	2213	2572	1607	1664	0.420962	0.135988	0.387369	1.89676	1.09885	0.375757
Cmtm7	7628	8112	6086	323	320	322	11662	11263	8649	4736	8299	5497	1444	1482	1554	1385	1416	5.45965e-46	0.907142	1.24036e-47	216.012	1.87533	45.2628
Cmtr1	4282	4463	5459	4805	5832	5878	5259	4835	4322	3219	5441	3327	7744	7052	8100	7112	6997	4.83675e-06	-0.000639965	1.98022e-06	26.2646	0.999557	5.31545
Cmtr2	1954	1900	1774	976	1238	1292	1697	1605	1154	1320	2167	1245	1712	1563	1750	2137	2236	0.0195115	0.0255239	0.0138569	8.55794	1.01785	1.70971
Cnbd2	90	97	224	81	116	103	129	151	146	34	74	38	157	152	188	112	149	0.856377	-0.166507	0.843624	0.340096	0.890997	0.0673351
Cnbp	26595	27584	27187	18652	22400	22749	29168	27506	26312	19666	31999	18833	29160	26648	29884	26344	26845	2.08026e-17	-0.00825308	2.69664e-18	80.9091	0.994296	16.6819
Cndp2	2259	2402	2581	2734	3337	3345	3293	2897	2387	2000	3241	2094	4852	4340	4827	4606	4722	5.05448e-25	0.197187	3.73923e-26	117.097	1.14646	24.2963
Cnep1r1	1257	1346	1283	1481	1834	1808	1713	1878	1552	1161	1985	1229	2349	2144	2417	1702	1866	0.155343	0.136983	0.130535	4.07223	1.0996	0.80871
Cnih1	4183	4447	4918	4062	4727	4845	3906	3840	3598	3280	4934	3003	6926	6073	6959	5292	5333	0.169893	-0.0766705	0.144092	3.87461	0.948244	0.769823
Cnih4	4015	4142	4587	2626	3299	3391	3703	3562	2693	3463	5286	3472	4251	3934	4205	4763	4982	0.0291631	0.0074561	0.0213963	7.68907	1.00518	1.53517
Cnn2	1515	1558	1191	833	938	1025	795	701	552	243	384	267	516	464	529	155	155	3.72026e-11	-1.63352	8.7431e-12	50.9255	0.322301	10.4294
Cnnm2	4341	4625	4183	4991	6415	6313	6611	6112	4965	3170	5564	3280	7371	6556	7714	5238	5200	0.590905	-0.019603	0.561235	1.15523	0.986504	0.228482
Cnnm3	674	772	882	1465	2052	1862	1097	954	626	829	1380	859	2593	2387	2882	4178	3960	6.66637e-19	0.422372	7.68707e-20	88.0243	1.34013	18.1761
Cnnm4	1206	1327	1010	1738	2389	2288	1403	1331	1003	881	1298	805	3000	2914	3391	2833	2969	3.45899e-54	0.0536201	5.7782e-56	254.381	1.03787	53.4611
Cnot1	20366	21996	21120	15348	22197	21493	26919	24828	17532	24973	40596	23955	27530	22286	26065	36122	33789	0.0111834	0.308035	0.00761891	9.75424	1.23802	1.95143
Cnot10	2584	2724	2830	2284	3273	3197	2473	2444	2687	1615	2642	1560	3857	4424	5430	5930	6168	0.000931339	0.0989629	0.000524434	15.1064	1.071	3.03089
Cnot11	2768	2810	2937	2496	3230	3237	3065	3094	2571	2494	4148	2535	4095	3730	4468	4898	5170	0.0940054	0.177443	0.0758881	5.15699	1.13088	1.02685
Cnot2	4405	4376	4701	4272	5617	5585	5737	5326	4602	3601	5792	3461	6434	5686	6714	5947	5832	0.974169	0.00878875	0.972216	0.0563546	1.00611	0.0113658
Cnot3	4363	4779	4734	4552	6073	5900	6160	5650	4375	3614	5790	3443	6113	5732	6831	6267	6084	0.640487	-0.0386638	0.613403	0.977468	0.973556	0.19349
Cnot4	1755	1926	1536	2316	3177	3108	2188	1999	1289	1187	1942	1230	3004	2750	3163	2875	2818	6.70889e-16	-0.188656	9.99033e-17	73.6847	0.877423	15.1733
Cnot6	9835	10802	11791	12890	17724	17534	8920	8298	6472	9400	14712	8834	10714	8652	11011	13273	13148	0.0118503	-0.483529	0.00810492	9.63057	0.715226	1.92627
Cnot6l	2742	2911	2494	1730	2413	2236	5719	5516	4358	3325	5310	3102	3724	2899	3567	2536	2506	4.49399e-20	0.471532	4.69733e-21	93.6146	1.38658	19.3474
Cnot7	1969	2115	2059	2144	2549	2547	2512	2477	1947	1700	2545	1511	3164	2852	3628	2978	3332	1.99677e-05	0.0650667	8.92027e-06	23.2544	1.04613	4.69967
Cnot8	6670	6971	6264	5449	6064	6392	5617	5406	4614	4782	7247	4433	5062	4860	5511	6281	6517	7.53185e-06	-0.342683	3.17422e-06	25.3209	0.788573	5.1231
Cnot9	7027	7436	7636	6198	7768	7807	9020	8033	6801	8989	14185	8956	10449	9354	10395	12504	12849	0.0156693	0.341401	0.0109518	9.02851	1.26699	1.80495
Cnp	1309	1251	1201	577	651	635	986	925	709	628	1191	688	542	502	518	672	644	1.94427e-35	-0.494715	7.8877e-37	166.261	0.709702	34.7112
Cnppd1	10074	10412	11085	9505	11336	11209	9402	8920	9966	8056	12202	7357	9427	8905	10089	10626	10610	0.000393485	-0.284041	0.000209663	16.94	0.821288	3.40507
Cnpy2	1685	1807	2301	2080	2336	2387	2224	2066	1750	1654	2568	1612	3037	2844	3153	2736	2928	0.0920052	0.0510431	0.0741329	5.20379	1.03601	1.03619
Cnpy3	3321	3555	2988	1904	2332	2361	3949	3555	2268	1955	3267	2046	3529	3439	3907	3541	3466	0.013234	0.0597002	0.00914101	9.38997	1.04225	1.87831
Cnpy4	638	700	487	575	700	723	1451	1362	1006	729	1077	630	972	863	1010	717	731	5.15007e-05	0.399859	2.41674e-05	21.261	1.31938	4.28819
Cnr2	2608	2751	2014	735	901	911	3259	2831	2324	1658	2646	1766	1253	1252	1367	785	693	5.23862e-37	-0.0127917	1.90023e-38	173.713	0.991173	36.2808
Cnst	2431	2614	2117	2275	2911	2919	3290	3234	2322	2780	4617	2639	3373	3066	3660	4812	4666	0.038785	0.321366	0.0291295	7.07201	1.24951	1.41134
Cntf	46	64	43	82	79	93	118	109	101	88	143	90	126	147	162	200	232	5.73301e-07	0.89941	2.08776e-07	30.764	1.8653	6.24162
Cntn3	369	401	263	884	1117	1117	1031	1019	531	434	715	400	1202	1051	1209	576	589	0.0970163	0.196657	0.0784854	5.08969	1.14604	1.01316
Cntrl	2712	2944	3325	1327	2047	2037	2460	2145	2107	2613	4511	2529	1547	1449	1785	2919	2853	5.41271e-05	-0.0824819	2.54825e-05	21.155	0.944432	4.26659
Cntrob	1602	1776	1938	1123	1585	1557	1375	1257	1150	1075	1787	1073	1185	1301	1602	2350	2375	0.248478	-0.227511	0.218379	3.04304	0.854107	0.604711
Coa3	1579	1694	1712	2082	2303	2249	2018	1871	1188	1382	2091	1511	2776	2528	2821	2036	2154	0.0747378	-0.0723449	0.059278	5.65103	0.951091	1.12646
Coa4	443	401	497	545	585	647	379	333	276	213	357	207	583	541	589	469	456	8.45636e-19	-0.550428	9.82378e-20	87.5338	0.682818	18.0728
Coa5	3920	4168	4242	3476	4736	4648	1331	1289	904	3284	5197	3307	2676	2380	2796	6075	5958	0.399096	-0.506106	0.365533	2.0128	0.70412	0.398923
Coa6	711	699	735	491	644	590	817	805	476	568	916	542	782	737	872	707	705	5.48162e-05	0.0110198	2.58331e-05	21.1277	1.00767	4.26109
Coa7	752	828	812	511	633	594	962	922	634	500	836	539	1094	997	1160	1053	1085	0.136402	0.199765	0.11333	4.3549	1.14851	0.865179
Coa8	1615	1683	1706	1298	1619	1529	1638	1553	1426	958	1596	1047	2399	2125	2446	1871	1776	0.757428	-0.0535036	0.736461	0.611799	0.963593	0.120659
Coasy	1937	2069	2079	2170	2698	2700	2381	2190	1586	1554	2431	1445	2881	2727	3170	3072	2996	5.17388e-07	-0.0756096	1.86933e-07	30.985	0.948941	6.28618
Cog1	1663	1837	1833	1867	2116	2152	2117	2018	1492	1191	1862	1069	2264	2108	2458	2215	2165	0.00180195	-0.164258	0.00106679	13.6862	0.892387	2.74426
Cog2	1905	2180	2069	2262	2743	2797	2488	2379	2235	1452	2287	1374	3386	3072	3700	2938	2938	0.000169511	-0.0147323	8.55647e-05	18.7325	0.98984	3.7708
Cog3	2072	2094	1869	1618	2134	2114	2424	2390	1683	1411	2169	1299	2474	2366	2735	2124	2104	0.0537653	-0.0697591	0.0415505	6.36169	0.952797	1.2695
Cog4	2896	3055	3081	3111	3899	3860	4037	3769	2823	3351	5201	3130	5010	4680	5159	5920	5976	0.00591557	0.287154	0.00382908	11.1303	1.22023	2.228
Cog5	2502	2719	2674	1931	2975	2845	2951	2751	1952	2096	3492	2049	3411	2887	3509	4121	4003	0.801209	0.0625773	0.783695	0.487472	1.04433	0.0962544
Cog6	3155	3193	2967	3128	3714	3642	4920	4699	3232	2937	4548	2794	4631	4242	4994	4395	4587	0.00147301	0.187592	0.00085827	14.1212	1.13886	2.8318
Cog7	1634	1677	1812	1326	1782	1845	2268	2020	1890	1431	2466	1380	2345	2167	2398	2244	2133	6.82937e-07	0.151685	2.51049e-07	30.3952	1.11087	6.16562
Cog8	2580	2809	2483	2115	2588	2648	2541	2498	1890	2229	3592	2225	2466	2368	2862	3498	3667	0.280434	-0.0415178	0.249247	2.77862	0.971632	0.55217
Coil	1457	1540	1459	986	1262	1208	1485	1386	1088	999	1538	837	1853	1588	1824	1784	1778	0.577868	-0.00747796	0.548247	1.20206	0.99483	0.238171
Col11a2	397	414	412	367	675	557	128	137	99	234	328	192	249	486	673	1646	1774	0.00375927	-0.331985	0.00235044	12.1063	0.794443	2.4249
Col15a1	538	576	472	19	30	28	1073	966	648	555	804	457	168	186	228	264	277	4.87528e-20	1.42356	5.11448e-21	93.4444	2.68247	19.312
Col18a1	1200	1280	1134	459	555	487	1868	1752	1352	1008	1620	952	801	743	869	1101	1140	5.2835e-27	0.394394	3.43458e-28	126.477	1.31439	26.2771
Col4a2	115	114	77	172	232	253	191	170	106	114	176	111	287	275	303	202	245	1.18884e-05	0.208314	5.15323e-06	24.3518	1.15534	4.92488
Col5a1	1983	1982	1141	333	424	396	1620	1510	647	764	1272	819	342	324	359	404	391	6.39332e-46	-0.529743	1.45857e-47	215.688	0.692678	45.1943
Col7a1	72	93	69	116	255	192	227	214	139	112	165	81	457	443	574	547	595	1.93384e-29	1.08794	1.09466e-30	137.974	2.12571	28.7136
Colgalt1	3839	4169	3860	2263	2823	2904	4675	4197	3359	2208	3360	2073	5319	5559	7076	6079	6238	0.27562	0.248138	0.244489	2.81717	1.18767	0.55969
Commd1	2463	2335	2537	1386	1532	1656	2604	2461	2143	2551	3996	2332	2171	1871	2136	2457	2649	6.44603e-10	0.202191	1.69703e-10	44.9939	1.15044	9.19071
Commd10	874	899	1071	1088	1257	1172	1299	1244	1078	1081	1665	1133	1721	1557	1620	1547	1475	0.0286611	0.269827	0.020987	7.72771	1.20566	1.54271
Commd2	1895	1868	1721	1640	1832	1855	1659	1602	1251	1285	1962	1121	2389	2235	2378	2073	2237	0.0962692	-0.141878	0.0778443	5.10609	0.906339	1.01651
Commd3	1430	1478	1798	2699	3053	3102	2830	2797	2501	2190	3433	2075	5398	5086	5924	4252	4576	1.41338e-21	0.606468	1.32758e-22	100.747	1.52253	20.8497
Commd4	2600	2863	3001	2346	2629	2608	4140	3880	3205	806	1364	868	3422	3551	4050	1444	1574	0.585639	-0.25044	0.555954	1.17414	0.84064	0.23237
Commd5	793	790	999	787	982	1038	934	894	681	600	959	646	1055	1042	1199	865	917	0.0632804	-0.161551	0.0496107	6.0071	0.894063	1.19873
Commd6	569	587	639	948	1189	1200	699	661	518	419	622	413	1209	1142	1252	987	909	2.6623e-22	-0.223285	2.37107e-23	104.192	0.856613	21.5747
Commd7	2163	2159	2034	1983	2287	2273	2387	2280	1979	1503	2247	1422	2746	2471	2783	2137	2215	0.0414933	-0.123129	0.0313459	6.92534	0.918194	1.38202
Commd8	2125	2204	2149	2047	2467	2463	2207	2051	1981	1492	2332	1401	3694	3365	3653	2398	2563	0.0864293	-0.0360274	0.0692193	5.34095	0.975337	1.06334
Commd9	1403	1500	1366	1017	1125	1145	1734	1603	1674	826	1390	899	1742	1764	1985	1417	1518	0.0767107	0.0993425	0.060938	5.5958	1.07129	1.11514
Comt	3518	3685	3827	2972	3536	3687	6993	6734	5491	3268	5254	3269	5274	5177	5698	4074	4192	5.87019e-07	0.340254	2.14164e-07	30.713	1.26598	6.23135
Comtd1	350	364	377	308	379	351	567	584	462	319	601	338	628	677	804	681	675	3.26644e-12	0.531209	6.84094e-13	56.0214	1.44514	11.4859
Cop1	7625	7681	6502	6044	6960	6897	8161	7965	6279	5657	8172	4995	8600	7440	8775	8565	9018	0.0161428	-0.0238693	0.0113012	8.9657	0.983591	1.79202
Copa	14714	15836	15458	13079	16849	16985	18502	17370	13332	17005	27822	16635	20160	16865	19757	27464	26955	0.10979	0.247514	0.0897941	4.82047	1.18716	0.959436
Copb1	8439	9043	9504	7540	9598	9556	10857	10030	8374	7367	12013	6971	11884	9829	11592	10383	10287	7.18316e-05	0.00624836	3.4325e-05	20.5593	1.00434	4.14368
Copb2	10217	10778	11797	10740	13186	13416	13178	12645	11037	8690	14331	8499	15050	12737	14572	14291	14110	0.657434	-0.0312299	0.631139	0.920459	0.978586	0.182148
Cope	4966	4978	4870	4034	4791	4882	6442	6115	4447	4038	6779	4619	4631	5101	5807	5936	6278	9.27165e-05	0.0526328	4.50838e-05	20.014	1.03716	4.03284
Copg1	7983	8614	8637	7284	9337	9673	11815	10990	9352	7461	11913	7426	11203	10599	12425	12698	12703	6.37054e-05	0.182263	3.02169e-05	20.8142	1.13466	4.19582
Copg2	1539	1576	2452	2725	3521	3654	1381	1273	1207	1071	1592	1019	3383	2803	3325	2890	2914	1.60211e-25	-0.48231	1.15616e-26	119.444	0.71583	24.7953
Coprs	1481	1550	1549	1344	1431	1423	2168	2032	1593	1019	1649	977	3347	3209	3548	2275	2305	0.00568816	0.357284	0.00367374	11.2131	1.28101	2.24503
Cops2	6087	6216	6179	5131	6377	6270	6030	5729	5681	4616	7078	4400	7528	6519	7484	5854	5994	0.00198013	-0.135173	0.00117959	13.4852	0.910561	2.70331
Cops3	8148	8578	8120	9398	11112	11325	6652	6103	5611	7997	12588	8243	8956	8517	9174	11752	12788	0.523768	-0.192091	0.49262	1.41603	0.875336	0.280861
Cops4	4851	5160	4744	4257	4918	5044	5305	5035	4131	4374	6835	4225	5874	5290	6005	5771	6064	0.0288885	0.00594591	0.0211893	7.70852	1.00413	1.53928
Cops5	5201	5633	6083	5232	6387	6424	7066	6889	6135	6414	10822	6854	9197	8454	9697	10309	10522	0.00108511	0.390485	0.00061755	14.7795	1.31083	2.96452
Cops6	5267	5563	5632	5205	6218	6179	5930	5535	4477	4523	7341	4521	7464	7058	7716	7094	7445	0.977611	-0.00247078	0.976025	0.0485347	0.998289	0.00983384
Cops7a	2847	3065	3620	2053	2559	2446	4565	4136	3192	2177	3649	2338	4315	4148	4622	3857	3798	0.000179467	0.268788	9.10695e-05	18.6078	1.2048	3.74602
Cops7b	2454	2504	2349	1969	2395	2421	2306	2114	1930	1802	2941	1832	2839	2862	3196	3537	3660	0.963645	0.010576	0.961162	0.0792253	1.00736	0.0160828
Cops8	2897	3245	3167	2824	3359	3539	3398	3250	2958	2832	4779	2877	4855	4771	5517	6401	6699	0.00479678	0.302112	0.00305774	11.5802	1.23295	2.31905
Cops9	6540	6460	7033	5401	6198	6446	7741	7600	6239	4854	8259	5690	10748	9772	10643	9804	10034	0.00927033	0.220541	0.0062103	10.1631	1.16517	2.03291
Copz1	6467	6657	7398	9270	10016	10497	8473	7668	7042	5192	7901	4975	9544	9422	9983	8480	8990	0.00313032	-0.203921	0.0019318	12.4986	0.868188	2.50441
Copz2	438	399	399	463	512	519	690	623	629	504	761	488	705	665	705	614	712	0.0004299	0.361007	0.000230749	16.7484	1.28432	3.36663
Coq10a	1087	1142	925	1690	2053	2097	1885	1664	1150	959	1489	859	2738	2967	3367	2343	2341	2.55283e-16	0.251629	3.67475e-17	75.6849	1.19055	15.593
Coq10b	285	316	257	508	605	613	450	480	498	410	665	426	692	542	711	712	725	0.0217406	0.345309	0.0155772	8.32389	1.27042	1.66273
Coq2	2009	2179	2501	1784	2281	2262	2119	2067	1557	1354	2265	1553	3090	3124	3707	3264	3303	0.0647885	0.005664	0.0509539	5.95367	1.00393	1.1885
Coq3	635	660	988	865	1065	1132	728	639	614	869	1449	798	1280	1195	1228	1312	1420	0.385359	0.112305	0.352106	2.08765	1.08095	0.414134
Coq4	500	541	654	301	371	384	610	626	404	433	703	395	650	641	822	790	867	0.0452905	0.311186	0.0345169	6.73261	1.24073	1.34399
Coq5	1571	1705	1657	906	1253	1247	1737	1719	1246	1105	1777	1129	1858	1601	2046	1832	1773	0.00101416	0.0811022	0.000574942	14.9225	1.05783	2.99389
Coq6	1125	1279	1061	663	827	795	1143	1024	832	858	1337	892	1190	1275	1449	1286	1448	0.0279494	0.138994	0.0204391	7.78061	1.10114	1.55363
Coq7	719	774	1144	341	441	412	1239	1106	1347	789	1322	750	845	814	976	595	698	7.28675e-19	0.481071	8.43026e-20	87.8397	1.39578	18.1375
Coq8a	261	286	358	450	562	559	357	313	412	303	563	325	1153	943	1179	1881	1830	4.26729e-13	0.712573	8.28121e-14	60.2444	1.63872	12.3698
Coq8b	1060	1053	1010	735	970	903	1117	1000	717	637	1142	675	1007	974	1085	1215	1192	0.013003	-0.118763	0.0089679	9.42821	0.920977	1.88596
Coq9	3111	3304	3575	3018	3513	3474	5053	4762	4502	4223	6770	4237	4876	4857	5520	6661	6698	8.54734e-07	0.52734	3.18526e-07	29.9191	1.44127	6.06817
Coro1a	8538	8476	6830	1138	1316	1190	654	595	599	45	61	52	211	238	240	31	26	1.01597e-12	-4.07572	2.03563e-13	58.4456	0.0593045	11.9931
Coro1b	9131	9702	9398	9968	11678	11312	9748	9716	8394	5565	8837	5723	11919	11092	12756	9127	9341	0.000136225	-0.289062	6.78849e-05	19.1954	0.818434	3.86574
Coro1c	5611	5984	5610	5559	7080	7065	5457	5332	4474	3716	6312	3800	7000	6563	7513	6881	6665	8.54846e-14	-0.237809	1.55775e-14	63.5859	0.848032	13.0681
Coro2a	1490	1408	1126	338	460	435	194	188	263	124	186	110	289	298	309	133	137	2.34501e-16	-2.12925	3.35993e-17	75.8641	0.228576	15.6299
Coro7	2445	2723	3264	1926	2570	2528	4706	4520	4321	2373	3736	2206	3408	3286	4258	4235	4222	5.57453e-06	0.391308	2.29931e-06	25.9658	1.31158	5.25379
Cotl1	4411	4858	4720	1282	1541	1506	1147	1036	1120	2057	3131	1955	1759	1556	1658	2796	2850	0.00158702	-0.63936	0.000930154	13.9603	0.641998	2.79942
COX1	120735	143120	137027	173940	296384	262188	238169	241223	219190	109460	182308	112602	257316	761149	1164500	423589	672783	0.00413554	0.758347	0.00260268	11.9024	1.69155	2.38347
Cox10	1907	2016	2183	975	1190	1268	1568	1412	1307	1621	2534	1727	1520	1448	1541	2777	2786	0.0696344	0.122929	0.0549777	5.80166	1.08894	1.15718
Cox11	450	451	559	510	642	644	495	593	384	319	538	337	568	552	650	561	579	0.00418092	-0.245375	0.00263522	11.8776	0.843597	2.37873
Cox14	2804	2656	2425	2993	3498	3447	3622	3408	2364	1636	2721	1810	4512	4292	4832	3284	3361	0.0291934	-0.0370044	0.0214213	7.68674	0.974677	1.53471
Cox15	2564	2870	3056	2793	3572	3550	5019	4793	3760	2918	5061	3146	5483	4978	5470	4558	4577	2.42091e-11	0.413875	5.56102e-12	51.8305	1.33226	10.616
Cox16	764	696	775	766	878	950	876	876	714	585	953	566	1352	1250	1277	1108	1138	0.000152359	0.107537	7.6543e-05	18.9553	1.07739	3.81713
Cox17	3328	3294	3691	3770	4807	4822	3523	3460	2703	2038	3226	1926	5141	4970	5724	3808	4060	3.62257e-09	-0.265879	1.03635e-09	41.3751	0.831692	8.44098
Cox18	632	737	879	688	807	827	751	768	592	434	838	505	970	1001	1191	1340	1250	0.0490706	0.0117136	0.0376273	6.56005	1.00815	1.30918
Cox19	1480	1626	1510	1645	1949	2062	1567	1531	1165	740	1227	767	2148	1986	2173	1614	1578	1.2607e-06	-0.364364	4.79323e-07	29.1018	0.776811	5.89939
COX2	27307	34255	29218	36836	82887	39246	57458	66857	49814	19493	39500	23286	49777	147767	223148	105793	153830	0.00171941	0.740275	0.001013	13.7897	1.67049	2.76462
Cox20	495	493	625	1407	1855	1793	494	509	449	800	1324	784	1675	1546	1772	1906	2095	5.90542e-06	0.133273	2.44763e-06	25.8408	1.09678	5.22875
COX3	5943	8067	4166	3526	11886	13172	5553	11684	9031	5083	11663	6869	15313	13829	35361	17242	8605	0.00861823	0.548298	0.00573661	10.3218	1.46236	2.06458
Cox4i1	28295	29304	29803	19369	21212	21674	33095	31926	26904	48442	73165	46195	33201	29766	32332	62932	68115	0.00172204	0.718643	0.00101488	13.786	1.64563	2.76396
Cox5a	10793	11634	12090	8336	9571	9797	14232	14358	11409	4682	7642	4778	14228	13228	15674	6580	6555	0.337716	-0.186578	0.304802	2.37619	0.878688	0.471448
Cox5b	8019	8403	8802	7933	9193	9553	11936	11286	9377	11026	17223	11605	13934	12960	14394	16029	16626	7.47086e-05	0.488443	3.58068e-05	20.4747	1.40293	4.12663
Cox6a1	11040	11557	11988	10958	12352	12489	13712	13557	11137	8199	12731	9321	17191	16714	18029	12817	13180	0.926637	0.0272372	0.920533	0.165604	1.01906	0.0330905
Cox6b1	14237	15311	14961	13499	14302	14897	18311	16555	13659	10423	16128	11079	20636	19207	20255	14452	15716	0.265623	-0.0165796	0.234842	2.89769	0.988574	0.575734
Cox6b2	998	1015	695	8371	9615	9504	1462	1333	875	615	1013	745	698	1005	1254	855	967	8.14467e-07	-2.04313	3.02564e-07	30.0219	0.242637	6.08913
Cox6c	14903	15455	14770	16721	19933	20157	18200	17518	14144	10322	17135	10016	25912	23665	27142	21298	23220	6.86638e-11	-0.0116803	1.64581e-11	49.6604	0.991937	10.1633
Cox7a2	7307	7589	8466	8041	8412	9147	8964	8162	7664	5721	9104	5951	12223	11644	11874	8859	10049	0.518539	0.000846596	0.487058	1.43874	1.00059	0.285219
Cox7a2l	26084	25691	23677	15230	17459	17802	27310	25975	23512	16703	25081	15337	27328	24887	26995	21543	22417	2.78293e-07	0.0170436	9.78381e-08	32.2799	1.01188	6.5555
Cox7b	10168	10654	10735	9621	10329	11170	12466	11353	9955	9672	14089	9145	14662	14348	15198	12946	14645	0.0520714	0.121745	0.0401272	6.4314	1.08805	1.2834
Cox7c	8677	8542	9645	8610	10864	10447	10726	10807	8732	7015	11165	7094	14650	13834	15225	11848	12718	0.00679316	0.0923665	0.00443734	10.8354	1.06612	2.16793
Cox8a	13086	13336	14003	12957	14998	15122	16936	16429	13200	9255	15740	9976	21505	20096	21936	16038	16758	0.495567	0.0514568	0.463305	1.53874	1.03631	0.304897
Cpa3	54	55	34	5	1	16	2137	1990	1388	11947	19414	11259	127	109	106	519	543	1.68809e-17	6.18369	2.1641e-18	81.3491	72.6901	16.7726
Cpd	5826	6597	6876	4905	7463	7277	26791	25265	24074	12622	21631	12378	35021	28228	34221	21466	20671	1.41784e-37	1.71597	4.93997e-39	176.407	3.28517	36.8484
Cpeb2	303	290	201	475	688	631	875	828	725	245	436	284	784	791	1105	691	757	0.0113973	0.589769	0.00777769	9.71299	1.50501	1.9432
Cpeb3	92	119	64	129	205	209	318	342	294	152	253	148	228	203	304	331	318	0.00156689	0.85399	0.000917608	13.9875	1.80749	2.80496
Cpeb4	793	935	823	9043	14542	13392	1531	1399	1431	719	1214	768	3022	2980	4096	3257	3434	4.27547e-12	-1.00311	9.06435e-13	55.4585	0.498922	11.369
Cplane1	1732	1845	1564	1239	1896	1804	1907	1808	1037	1641	2640	1462	3076	2432	2892	3689	3355	0.0460938	0.308661	0.0351995	6.69344	1.23856	1.33636
Cplx2	413	511	476	210	236	220	1667	1420	1114	647	1179	768	739	596	780	724	653	1.53976e-62	1.29102	1.86665e-64	293.483	2.447	61.8125
Cpm	78	81	76	36	42	23	251	200	124	87	103	77	151	162	201	91	104	1.75937e-06	1.21799	6.80335e-07	28.4014	2.32623	5.75464
Cpne1	2345	2370	2002	2417	3110	3325	2321	2127	1311	660	1121	566	3032	2851	3636	1913	2154	0.000137592	-0.625161	6.85992e-05	19.1745	0.648347	3.86141
Cpne2	2494	2737	2176	1891	2470	2340	4754	4419	2461	2683	4228	2815	3079	2948	3439	2546	2473	5.13062e-09	0.290075	1.48933e-09	40.6499	1.2227	8.28983
Cpne3	2278	2307	1873	1767	2276	2138	2820	2542	1957	1717	2683	1549	3973	2865	3409	2621	2507	0.27436	0.140328	0.243116	2.82843	1.10216	0.561679
Cpne7	5738	6021	3947	2826	4100	4198	6783	6497	5115	4689	7112	4191	1400	2082	2435	3244	3657	1.16028e-08	-0.355249	3.52868e-09	38.9247	0.781735	7.93544
Cpne8	1114	1104	1044	1256	1679	1682	1152	1070	1147	444	882	548	1619	1612	2119	1504	1509	4.19823e-05	-0.266953	1.94483e-05	21.6955	0.831073	4.37693
Cpne9	896	931	856	293	314	290	486	454	325	191	230	173	398	322	397	191	204	1.10831e-08	-0.999715	3.35901e-09	39.0232	0.500099	7.95534
Cpox	12243	12873	14105	17219	21334	21338	15198	14065	10266	13222	22653	13172	14825	13962	16377	15453	15519	0.259068	-0.264005	0.228625	2.95134	0.832773	0.586587
Cpped1	2179	2347	2089	1684	2099	1942	2454	2281	2018	1268	2031	1271	2780	2551	2882	2030	2003	0.173992	-0.103358	0.147983	3.82131	0.930864	0.759469
Cpsf1	6801	7735	7427	3996	5781	5720	8930	8261	7264	4625	7648	4475	7594	7624	9787	8711	8438	0.00270415	0.135084	0.00164789	12.8165	1.09816	2.56797
Cpsf2	3668	3912	4162	3052	3792	3716	4375	4012	3392	2746	4489	2564	3851	3208	3754	3115	3085	2.60642e-15	-0.243273	4.07036e-16	70.8753	0.844827	14.584
Cpsf3	2379	2631	3192	1763	2244	2381	3036	2782	2660	1888	3209	1875	3144	2671	3180	3346	3198	0.00184852	0.0689336	0.00109542	13.6332	1.04894	2.73318
Cpsf4	3173	3442	3176	2176	2656	2672	3575	3507	3090	2263	3785	2469	3520	3608	4193	4025	4046	0.000417932	0.119267	0.000223887	16.8087	1.08618	3.37889
Cpsf6	4817	5165	4353	4481	6032	5967	6164	5886	4488	3950	6841	4111	5945	5378	6543	6073	6060	0.246386	-0.0235033	0.216305	3.06213	0.983841	0.608383
Cpsf7	6978	7664	7361	6956	9352	9313	10173	9375	7953	5567	8744	5148	9798	9546	11927	10479	10618	0.613797	0.0352299	0.585322	1.07119	1.02472	0.211975
Cpt1a	7959	8456	6502	6644	8503	8386	7985	7317	6022	5189	7519	4758	13113	10593	12324	8094	8048	0.236546	-0.0803282	0.206899	3.15105	0.945842	0.626084
Cpt1c	120	113	126	405	558	529	273	225	171	123	182	135	455	538	697	453	475	2.42842e-18	0.158151	2.92576e-19	85.3511	1.11586	17.6147
Cpt2	1307	1426	1357	1895	2166	2211	2005	1902	1378	1345	2104	1243	2550	2293	2674	2290	2271	0.00118532	0.0861049	0.000679446	14.5885	1.0615	2.92616
Cptp	956	1064	982	1160	1315	1425	1560	1478	854	773	1275	721	1962	1933	1948	1402	1371	0.0230286	0.105226	0.0165922	8.19765	1.07566	1.63773
Cpxm1	676	726	711	448	528	460	895	841	838	481	847	522	320	304	391	397	455	1.79974e-14	-0.305502	3.09749e-15	66.8164	0.809161	13.7448
Cr1l	3925	4046	4326	5154	6395	6595	4445	4354	3603	3353	5318	3109	7343	6532	7509	6899	7324	6.76166e-19	-0.0467503	7.8034e-20	87.9943	0.968115	18.1699
Cracd	2237	2463	2101	1905	2997	2888	10126	9465	5744	4141	7002	3991	4625	3902	4723	3146	2968	2.3082e-09	0.880783	6.46013e-10	42.3204	1.84137	8.63673
Cracr2a	517	547	391	201	285	323	1176	1095	687	431	683	381	1303	1192	1551	871	871	9.43341e-06	1.12192	4.01433e-06	24.8513	2.17637	5.02533
Cradd	277	302	265	113	140	157	612	604	435	235	375	237	331	316	361	272	303	4.29857e-15	0.703105	6.93861e-16	69.8085	1.628	14.3667
Cramp1	876	1038	875	1140	1501	1492	1655	1489	1352	795	1301	794	1493	1381	1729	1717	1621	0.242474	0.143383	0.212616	3.09654	1.10449	0.615335
Crat	4609	5067	5130	4111	4959	4743	8273	7761	6478	3241	5232	3328	7586	7266	8194	5162	5135	0.123716	0.197445	0.102176	4.56213	1.14667	0.907574
Crbn	1721	1784	1865	1843	2170	2095	1902	1754	1965	1324	1968	1228	2569	2254	2637	1909	2083	0.335996	-0.110994	0.303153	2.38704	0.92595	0.473666
Crcp	1522	1569	1624	1619	1945	1944	1595	1382	1346	999	1511	933	2359	2213	2460	1975	1919	4.50675e-07	-0.174681	1.61883e-07	31.2728	0.885963	6.34614
Creb1	2980	3111	2778	2351	3386	3216	3597	3341	2513	3160	4831	2732	3170	2561	3419	3354	3365	0.0036548	-0.00681888	0.00228024	12.1669	0.995285	2.43714
Creb3	1022	1103	1031	1317	1518	1476	1336	1305	928	864	1273	805	2344	2113	2294	1870	2076	6.33254e-20	0.147416	6.71578e-21	92.8997	1.10758	19.1984
Creb3l1	3057	3324	3942	5640	6462	5901	10081	9441	8454	3688	6674	4084	7561	6569	7923	4864	4408	0.215321	0.346377	0.18673	3.35618	1.27136	0.666914
Crebbp	2152	2242	1896	2269	3649	3365	3886	3640	2321	1869	3146	1919	4044	3298	4057	3745	3554	0.0564477	0.183632	0.0438175	6.25544	1.13574	1.24835
Crebl2	420	425	363	608	779	783	601	560	494	293	470	269	1088	1046	1273	851	925	3.16715e-16	0.168582	4.57719e-17	75.2457	1.12395	15.4993
Crebrf	1601	1642	1223	2733	3764	3558	2483	2369	2820	977	1549	871	3716	2927	3923	1938	2031	0.0331342	-0.126341	0.0245501	7.41408	0.916152	1.47972
Crebzf	1501	1480	1538	1501	2478	2216	2212	2269	1488	1202	2072	1254	1648	2163	3495	3245	3650	0.0414933	0.180908	0.0313497	6.9251	1.1336	1.38202
Creg1	21175	22478	22794	30447	34479	33874	19200	19439	17712	17058	27787	17036	30449	27534	32277	32965	33094	1.30095e-05	-0.268775	5.6777e-06	24.1579	0.830024	4.88574
Creld1	713	678	634	727	981	891	776	758	519	356	622	338	966	911	1007	881	839	9.75954e-06	-0.259902	4.17175e-06	24.7744	0.835144	5.01057
Creld2	2008	2088	1850	1116	1470	1494	2245	2153	1298	1549	2837	1880	1972	1974	2305	2664	2901	0.00762443	0.241416	0.00503565	10.5824	1.18215	2.11779
Crem	162	170	128	235	302	289	374	333	256	309	479	306	372	317	367	345	353	0.00990145	0.586601	0.00666996	10.0203	1.5017	2.0043
Crip1	6935	7108	6348	6724	7597	7868	6112	5585	5055	8736	13454	7768	5150	5352	5348	6538	6987	0.0369779	-0.20755	0.0276416	7.17686	0.866007	1.43206
Crip2	2408	2698	2642	3091	4218	3993	4722	4483	3190	3549	6151	3774	4329	4205	4718	4070	4201	0.0451836	0.309473	0.0344269	6.73784	1.23926	1.34502
Cript	2382	2516	2185	3467	3989	3927	2357	2172	1775	1480	2301	1543	4269	3650	3974	2782	3000	6.67274e-15	-0.352832	1.09875e-15	68.8892	0.783046	14.1757
Crisp2	339	328	299	37	34	32	189	170	274	246	371	231	86	74	87	111	122	2.32728e-16	0.294236	3.33231e-17	75.8806	1.22624	15.6332
Crk	6728	6781	5406	6057	7636	7641	7975	7402	5022	4683	7388	4603	11170	9663	11450	7289	7442	0.248539	0.0200603	0.218456	3.04234	1.014	0.604605
Crkl	4089	4324	3522	4219	5609	5583	6166	5881	4326	3533	5551	3332	6769	5984	7146	6609	6594	0.00551698	0.159257	0.00355423	11.2792	1.11671	2.2583
Crlf3	5263	5332	4176	3710	4816	4914	6103	5881	5969	2333	3751	2265	8602	7583	8960	6116	6342	0.533119	0.099769	0.502229	1.3774	1.0716	0.273176
Crls1	1437	1602	1561	1184	1508	1431	2244	2173	2203	1093	1865	1236	2499	2222	2632	1789	1917	0.00406636	0.295048	0.00255564	11.9389	1.22693	2.39079
Crnkl1	3004	3229	3454	3407	4346	4317	3107	2997	2687	2159	3342	2020	5070	4082	4861	4091	4119	4.79376e-13	-0.207427	9.36696e-14	59.998	0.866081	12.3193
Crocc	159	144	259	276	420	456	101	88	84	102	188	112	545	445	504	638	623	3.52793e-12	-0.260661	7.40542e-13	55.8628	0.834705	11.4525
Crot	1262	1263	981	1609	2023	2035	1993	1870	1458	1166	1826	996	2756	2409	2884	1523	1416	0.146992	0.14398	0.122942	4.19208	1.10495	0.832706
Crppa	79	115	110	163	190	177	128	159	106	110	189	107	272	186	193	226	241	0.00194484	0.204932	0.00115733	13.5233	1.15263	2.71112
Crtap	1238	1346	1537	1182	1340	1443	1612	1582	1116	868	1472	1002	2960	2601	3045	2177	2124	0.00166341	0.241307	0.000978263	13.8595	1.18206	2.779
Crtc1	1130	1256	1184	1371	1969	2007	1237	1110	836	588	944	648	1869	1688	2255	2373	2316	2.49046e-14	-0.250941	4.33144e-15	66.1458	0.840348	13.6037
Crtc2	2669	3023	2616	2098	2804	2882	2649	2537	2115	2150	3586	2132	3113	3374	4282	5502	5517	0.300952	0.1496	0.269007	2.62604	1.10926	0.521503
Crtc3	1700	1906	1464	746	947	947	2273	2225	1835	1095	1837	1094	2197	1986	2367	1666	1519	5.57424e-05	0.39025	2.62909e-05	21.0926	1.31062	4.25381
Cry2	2382	2530	2876	2727	3659	3527	3180	3081	4310	1580	2575	1557	4523	4523	5850	5062	4880	0.0205907	0.166398	0.014704	8.43927	1.12225	1.68633
Crybg1	484	484	476	1651	2141	2128	509	444	247	239	326	171	635	536	625	405	403	2.73761e-15	-1.47404	4.29613e-16	70.7673	0.359974	14.5626
Cryl1	827	889	1138	556	657	708	506	498	509	467	760	481	775	723	787	713	742	0.000495026	-0.465598	0.000267312	16.4542	0.724171	3.30537
Cryz	3179	3159	3597	1259	1513	1502	2438	2173	1833	1372	2220	1178	1771	1548	1696	1587	1561	2.69826e-21	-0.504642	2.56849e-22	99.4271	0.704835	20.5689
Cryzl1	2409	2574	3702	2368	2976	2973	3416	3298	3399	2565	4186	2508	3419	3170	3694	3316	3195	0.00189367	0.0698111	0.0011238	13.5821	1.04958	2.7227
Cs	23327	25107	23391	15602	18925	18753	23038	20986	16952	12517	19115	11523	27919	25264	28110	22675	21887	0.143298	-0.16567	0.119565	4.24779	0.891514	0.843761
Csad	158	193	228	398	518	496	466	455	396	203	338	190	1161	1072	1268	1026	1034	3.88392e-38	0.864473	1.31614e-39	179.052	1.82067	37.4107
Csde1	30263	30917	28527	33406	41784	40794	41092	38210	35034	23265	35856	22267	53134	45595	52178	39657	40252	0.120608	0.0308112	0.0994131	4.61694	1.02159	0.918623
Cse1l	6529	6993	6493	6714	9025	8839	7191	6759	5005	4916	8369	5118	10503	9234	10321	8160	8379	0.00243837	-0.110606	0.00147382	13.0398	0.926199	2.6129
Csf1	263	277	251	96	123	130	635	598	405	158	237	173	575	577	680	421	468	0.00114719	1.08583	0.000655725	14.6595	2.1226	2.94036
Csf2rb	39546	40796	40362	201769	238701	229510	93275	86182	83201	6821	10297	6652	149758	141957	161956	78642	76281	0.0129893	-0.552585	0.00895713	9.43061	0.681797	1.88641
Csf2rb2	14980	15462	15809	117837	139006	130567	40089	37168	33929	878	1158	865	29987	30183	34656	5580	5791	0.0577418	-1.59316	0.0449544	6.20421	0.331445	1.23851
Csgalnact2	3890	3858	3082	2422	3119	3146	2244	2131	1752	1649	2580	1571	2652	2271	2706	2077	2028	4.7243e-26	-0.741163	3.28753e-27	121.959	0.598257	25.3257
Csk	14543	15803	12759	8445	10541	10108	17658	16596	12304	5520	8973	5380	13523	12091	14137	5997	5835	0.00923155	-0.335626	0.00618169	10.1723	0.79244	2.03473
Csnk1a1	10980	11351	11596	13843	17651	17189	12496	12035	9415	8296	13282	8441	15829	13600	16408	13532	13714	4.51581e-06	-0.272514	1.83848e-06	26.4131	0.827876	5.34526
Csnk1d	9889	10029	8841	12987	16296	16114	12155	11477	9205	6797	11110	6642	18200	15900	18670	15930	15680	5.55142e-20	-0.0851269	5.85559e-21	93.1738	0.942702	19.2556
Csnk1e	2419	2539	2012	1260	1598	1633	3183	2820	2343	1471	2345	1401	2079	2053	2302	1869	1820	9.78973e-12	0.0268869	2.14677e-12	53.7341	1.01881	11.0092
Csnk1g1	1673	1840	1470	1646	2322	2268	2618	2445	1671	1651	2579	1540	2329	2025	2419	2194	2193	0.283439	0.0591571	0.252298	2.75429	1.04186	0.54754
Csnk1g2	5710	6112	6332	5950	7820	7579	7796	7500	7276	3815	6518	3843	9057	9246	10862	7541	7624	0.402585	0.00279787	0.369036	1.99372	1.00194	0.395142
Csnk1g3	1886	1928	1928	2715	3365	3529	2858	2789	2062	1612	2594	1620	4087	3678	4194	3174	3284	6.24576e-08	0.0571508	2.06105e-08	35.3949	1.04041	7.20441
Csnk2a1	12732	13828	13709	13348	17274	17108	15322	14915	13326	9890	15822	9436	17830	15632	18722	14390	14766	0.036137	-0.155532	0.0269751	7.22568	0.897801	1.44205
Csnk2a1-ps3	53	48	48	139	138	152	100	69	92	46	80	37	178	99	124	96	99	0.00414245	-0.0888632	0.00260781	11.8985	0.940263	2.38274
Csnk2a2	5535	5732	5255	3785	4870	4763	6063	5673	4433	5691	9083	5387	6541	6249	7316	9576	9184	0.02701	0.317975	0.0196903	7.85526	1.24658	1.56848
Csnk2b	7029	7750	7011	4999	5653	5545	7891	7239	6140	4854	7748	4916	7179	6698	7355	6277	6233	4.78589e-22	-0.0867975	4.33087e-23	102.987	0.941611	21.32
Cspp1	1201	1354	1166	1020	1636	1523	1467	1427	989	1086	1905	1088	1930	1783	2304	3225	3129	0.00673784	0.309041	0.00439799	10.8532	1.23888	2.17148
Csrnp1	701	633	499	517	646	647	679	655	559	457	777	468	742	676	839	540	526	0.0449992	-0.103432	0.0342606	6.74752	0.930816	1.34679
Csrnp2	573	646	557	441	573	586	709	675	446	326	580	309	662	589	712	576	626	0.0398563	-0.160263	0.0299836	7.01421	0.894862	1.3995
Csrp1	3983	4019	4246	3793	4563	4795	4216	3808	4074	3829	5959	3630	5586	5221	5611	6118	6277	0.68359	0.0850333	0.658206	0.836474	1.06071	0.165205
Csrp2	552	522	411	126	157	147	123	84	72	176	274	172	117	106	144	171	194	1.81955e-06	-1.0464	7.05865e-07	28.3277	0.484174	5.74004
Cst3	2529	2539	2462	2150	2588	2555	2253	2194	1628	1320	2209	1412	3605	3460	3807	3135	3266	0.00358346	-0.151912	0.00223162	12.2101	0.900057	2.4457
Cst7	893	877	634	77	80	101	853	740	686	619	1034	633	86	94	114	86	76	3.78365e-187	-0.126702	2.16704e-190	873.436	0.915923	186.422
Csta2	156	177	231	477	492	470	253	218	191	58	113	61	317	317	307	96	99	0.00101556	-0.920699	0.000575833	14.9194	0.528253	2.99329
Cstb	5234	5204	7201	4589	5082	5085	5618	5307	4855	3284	4963	3067	7042	6291	6814	4276	4618	0.0375074	-0.242008	0.0280697	7.14613	0.845567	1.42588
Cstf1	3051	3382	3602	2559	3404	3395	3472	3380	2756	2029	3243	2105	3996	3679	4228	3847	3806	0.0472474	-0.117255	0.0361346	6.64101	0.92194	1.32562
Cstf2	12000	13197	13566	10499	14302	13970	15533	14602	10947	10735	17679	10586	18136	15637	18876	17130	17175	0.0627791	0.083796	0.0491757	6.02471	1.0598	1.20219
Cstf3	1896	2036	1867	1821	2550	2462	2182	2064	1654	1874	2974	1777	2497	2178	2701	2627	2756	0.876731	-0.00527855	0.866018	0.287698	0.996348	0.0571338
Cstpp1	924	917	986	953	1142	1178	1039	935	786	1943	2865	1745	1860	1655	1861	2394	2448	0.0256221	0.693743	0.0185969	7.96952	1.61747	1.59139
Ctbp1	14294	15366	16239	14932	18975	18565	19821	18845	16318	9305	15818	10031	22274	21533	25375	17124	16848	0.617226	-0.0603734	0.589004	1.05864	0.959016	0.209556
Ctbp2	3105	3467	2901	3445	4117	4159	4141	3985	2555	2249	3818	2304	4237	3769	4463	3723	3753	0.109221	-0.146384	0.0892656	4.83228	0.903512	0.961696
Ctbs	181	196	254	180	239	228	252	213	233	114	230	160	291	288	265	169	206	0.572554	-0.102388	0.542494	1.22316	0.93149	0.242184
Ctc1	2224	2524	3096	2341	3255	3348	2196	2074	1704	2543	3922	2317	2589	2643	3354	5074	5073	0.774173	-0.00869737	0.75459	0.563162	0.99399	0.111162
Ctcf	6317	6684	6192	7630	11598	11258	8094	7564	5891	6643	10465	6195	10279	10190	13471	13826	14047	0.000633768	0.112899	0.000347617	15.9288	1.0814	3.19807
Ctdnep1	6483	7258	6624	6405	7555	7484	6368	5659	4298	4329	6880	4045	5824	5600	6514	7079	6842	5.72085e-09	-0.421809	1.6694e-09	40.4216	0.746488	8.24254
Ctdp1	2173	2338	2222	1770	2288	2198	2738	2650	2111	1509	2554	1581	3299	3074	3505	2774	2692	0.281487	0.0939867	0.250291	2.77026	1.06732	0.550542
Ctdsp1	4025	4355	5060	5762	7255	7243	5441	5057	4802	4009	6605	4059	7744	7442	8374	8183	8018	1.71886e-05	0.0490969	7.60002e-06	23.5747	1.03462	4.76476
Ctdsp2	8770	9214	9110	15591	18884	18893	9932	8977	7864	5287	8470	5214	14769	13424	15194	11106	10875	5.66678e-15	-0.50869	9.28776e-16	69.2253	0.70286	14.2467
Ctdspl	2544	2836	2499	2242	2965	2830	3042	2724	1935	1817	3281	1877	3569	3223	3709	2728	2655	0.317799	-0.0910007	0.28537	2.50794	0.938871	0.497847
Ctdspl2	1741	1977	1771	3083	4189	4208	1999	1862	1374	1642	2602	1582	3935	3180	3719	2914	3050	5.14257e-09	-0.236937	1.49378e-09	40.6439	0.848545	8.28882
Ctf1	341	326	313	160	197	190	442	420	221	173	254	181	209	205	218	182	148	1.84637e-11	-0.242481	4.18412e-12	52.3994	0.84529	10.7337
Cth	1075	1209	1672	271	334	323	2844	2625	3216	705	1161	665	489	445	477	248	270	1.36861e-17	0.233836	1.74408e-18	81.7806	1.17596	16.8637
Ctnna1	5930	6378	5982	7917	10432	10446	6545	6176	5059	4944	7854	4586	10121	8953	10453	9046	8639	6.9184e-10	-0.190444	1.83196e-10	44.8409	0.876336	9.15999
Ctnnal1	485	531	339	934	1235	1186	1486	1475	1110	926	1379	787	3716	3234	3742	2374	2471	1.78605e-43	1.27375	4.60322e-45	204.179	2.4179	42.7481
Ctnnb1	32861	34300	29497	24263	30350	29428	31366	29372	20543	17935	28474	17111	39857	34098	40109	29822	29772	0.0161864	-0.22934	0.0113348	8.95976	0.853025	1.79085
Ctnnbip1	717	808	621	663	812	819	822	827	687	564	953	572	1263	1121	1253	901	977	0.110479	0.126486	0.0904519	4.80587	1.09163	0.956722
Ctnnbl1	3845	4014	4265	2419	3054	3051	3571	3386	3150	2566	4203	2471	3673	3255	3654	3934	3944	8.19717e-07	-0.134275	3.04616e-07	30.0084	0.911127	6.08634
Ctnnd1	2382	2593	2240	3813	5336	5398	3100	2877	2405	1702	2711	1640	5470	4409	5471	4467	4262	4.69433e-22	-0.163341	4.23905e-23	103.03	0.892955	21.3284
Ctns	4310	4454	3736	4368	5041	5030	4845	4524	3678	2870	4296	2562	5261	4926	5717	5316	5356	0.00366256	-0.158657	0.00228543	12.1624	0.895859	2.43621
Ctps	3726	4102	4856	2141	2743	2654	4472	4045	3366	3258	5200	3187	4828	4486	4898	4785	4993	0.000260185	0.239162	0.000134787	17.8236	1.18031	3.58472
Ctps2	4545	4817	3941	2861	3442	3425	4890	4389	3699	3968	5931	3577	4084	3680	4062	4051	3861	1.20925e-14	-0.0116154	2.04658e-15	67.6452	0.991981	13.9175
Ctr9	6633	6936	6983	6245	8532	8558	7000	6466	4702	5105	8109	4584	9071	7528	8801	9311	8876	0.0076551	-0.166289	0.00505883	10.5732	0.891132	2.11605
Ctsa	7545	8049	7540	5637	6122	5894	5822	5447	5068	2074	3271	2126	7689	7154	8331	5268	5347	0.0073002	-0.591041	0.00480269	10.6772	0.663864	2.13667
Ctsb	13400	14589	18010	19682	22015	21615	12301	11592	12622	7796	12056	7698	22928	20782	22952	14830	14917	6.19282e-09	-0.486395	1.81245e-09	40.2572	0.713807	8.20811
Ctsc	9297	9772	9117	4308	4678	4549	7311	6973	6642	2978	4794	3018	3236	2677	3134	2446	2349	9.18357e-30	-0.94126	5.02309e-31	139.532	0.520778	29.037
Ctsd	22077	23167	22640	29693	33581	34049	28665	26835	24151	8875	14024	8422	50980	45006	50190	24060	24167	0.0108114	-0.207183	0.00734484	9.82751	0.866227	1.96612
Ctse	8680	8783	5715	2192	2564	2712	9072	8531	6058	6555	10093	6170	10069	8602	9585	10103	10037	0.000268108	0.733094	0.000139403	17.7563	1.6622	3.57169
Ctsl	194217	193275	169986	193947	205519	206227	303262	285652	206696	133536	211980	123873	358890	305282	338597	168275	172388	0.765399	0.114169	0.745161	0.588311	1.08235	0.116112
Ctsz	3142	3337	3328	2339	2701	2749	3740	3506	2750	1790	3040	1777	5015	4576	5050	3387	3271	0.939248	0.04472	0.934048	0.136455	1.03148	0.0272198
Cttn	4051	4247	4200	6147	7546	7502	5911	5466	4417	3715	5859	3544	8894	8071	9353	7544	7400	5.41294e-15	0.0581796	8.85622e-16	69.3205	1.04115	14.2666
Ctu1	1049	1120	1018	545	703	722	1243	1100	795	660	1098	664	1046	904	1071	1074	1188	5.58578e-05	0.0652515	2.63506e-05	21.088	1.04627	4.25292
Ctu2	1008	1100	1330	741	978	983	1001	935	949	978	1611	954	1360	1616	1964	2357	2554	0.12957	0.347408	0.107344	4.46343	1.27227	0.887496
Cuedc2	17494	18414	19844	12019	13515	13831	24321	23206	21482	13018	20141	13007	21205	20845	22960	15850	16553	1.40502e-07	0.139546	4.82018e-08	33.6957	1.10156	6.85232
Cul1	3719	3847	3755	3755	4834	4884	4907	4623	4132	2964	4686	2716	6283	5516	6655	5001	5063	0.0745399	0.0556739	0.0590997	5.65706	1.03934	1.12761
Cul2	2450	2677	2935	2637	3427	3354	2749	2572	2219	1785	2908	1857	3785	3204	3785	2942	2982	3.7054e-05	-0.207079	1.70556e-05	21.9581	0.866289	4.43116
Cul3	5259	5632	4985	6654	8546	8513	6265	6033	5210	7140	11273	6528	9139	7800	9114	11278	11219	0.246034	0.222588	0.215949	3.06543	1.16682	0.609005
Cul4a	7823	8377	8000	12380	15563	15732	15167	13977	10689	6967	11149	6229	18475	16351	19023	14429	14531	0.000780905	0.125167	0.000434656	15.4819	1.09063	3.1074
Cul4b	1718	1673	1859	1703	2290	2222	1807	1608	1578	1416	2158	1282	2339	1762	2056	1904	1955	0.0317273	-0.216813	0.0234139	7.50885	0.860464	1.49857
Cul5	2566	2641	2655	3010	4120	3799	2100	2091	1750	1238	1969	1175	2746	2263	2778	2118	2194	5.46821e-28	-0.757858	3.3824e-29	131.113	0.591374	27.2622
Cul7	4187	4501	4239	1959	2901	2737	5630	5379	4227	3258	5203	3219	3485	3184	3930	4191	3856	1.90078e-34	0.149707	8.32815e-36	161.547	1.10934	33.7211
Cuta	6156	6321	6370	4018	4634	4565	9505	9185	7774	4545	7293	4969	7747	7634	8599	6491	6535	1.38706e-09	0.301336	3.78266e-10	43.3908	1.23229	8.8579
Cutc	320	380	519	527	609	544	575	519	527	247	423	241	721	701	792	477	444	0.281928	-0.0639571	0.25071	2.76691	0.956637	0.549862
Cux1	12349	13103	10268	8952	11560	11050	17706	16479	12253	11389	18628	10701	12549	11484	13305	9774	9668	6.74933e-10	0.0382582	1.78333e-10	44.8947	1.02687	9.17074
Cux2	656	705	620	467	603	638	1064	1096	762	559	805	471	925	969	1240	982	976	0.000193228	0.379609	9.87349e-05	18.4461	1.30099	3.71393
Cwc15	14158	14210	16248	13055	14453	15369	16263	14865	16024	14013	20408	11834	18061	16892	18740	19141	19936	0.0588567	0.0734557	0.0458842	6.16327	1.05223	1.2302
Cwc22	3398	3719	4253	2675	3480	3522	4421	3935	3407	2915	4492	2509	4048	3342	4022	3524	3428	1.27589e-14	-0.096025	2.16546e-15	67.5323	0.935607	13.8942
Cwc25	1364	1422	1408	1818	2426	2237	1420	1464	1004	901	1574	838	2270	1938	2397	1979	1897	1.35392e-25	-0.295757	9.68011e-27	119.799	0.814645	24.8684
[truncated: 8,480 more rows]

## Sheet: Subcluster gene lists
A1 subcluster genes genes	A2 subcluster genes genes	A3 subcluster genes genes		B1 subcluster genes genes	B2 subcluster genes genes
1700025G04Rik	Abcg1	2610008E11Rik		2210418O10Rik	2210416O15Rik
6430571L13Rik	Acadvl	Abca4		4921507P07Rik	6030498E09Rik
AB124611	Actr2	Abcb10		Abhd14a	6430548M08Rik
Abca1	Ak8	Abcb6		Abhd18	AA414768
Acacb	Akap10	Abcb9		Acad11	Abca5
Acap1	Apobr	Acp5		Ackr1	Accs
Acy3	Arhgap17	Acss2		Acsl4	Acer2
Ada	Arid3a	Adam19		Adgre5	Acss1
Adap1	Aurka	Adrb2		Adora3	Actr1b
Adcy7	Baiap2	Ahnak		Agpat3	Adamts13
Adgrg1	Calhm2	Alad		Aldh18a1	Adamts6
Adora2b	Casp6	Alas2		Alkbh2	Adck5
Aff3	Cd24a	Aldoa		Angel1	Ankrd23
Aldh16a1	Cdc42se1	Ampd3		Ank2	Ankrd27
Aldh2	Cdkn1a	Ank1		Ankrd34a	Ankrd39
Alox5ap	Ceacam1	Ankrd37		Arap3	Ankrd50
Anxa5	Cenpe	Apc2		Arhgap15	Aox1
Ap1m2	Chmp1b2	Apol10a		Asb16	Ap2a1
Ap1s2	Cisd3	Apol11b		Atg10	Aph1b
Apbb1	Cit	Arhgap23		Bach2	Aplp2
Apobec2	Clgn	Arhgap33		Bag2	Aqp11
Apold1	Cyp4f16	Arhgap45		Bmpr2	Arhgap39
Aqp9	Ddt	Arhgef39		Btc	Armc9
Arpc1b	Ddx3y	Arid5a		Camkmt	Armcx2
Arrb2	Dhrs3	Arrb1		Car12	Asph
Asb11	Dhx58	Asap2		Car13	ATP8
Ass1	Dmbx1	Asb1		Ccdc116	Atp8a1
Atp8b5	Dnase1l1	Atp1b2		Ccdc14	Atxn1
Bcam	Dtwd2	Atp2a3		Cd247	Baz2b
Bcl9	Dusp5	Atp2b4		Cd44	Bloc1s5
Btk	Eif2s3y	B3galt4		Cd55	Blvrb
C8g	Epha8	B3gnt3		Cdon	Cage1
Camkk1	Fam78a	Bcl2l1		Cenpv	Camk1d
Capg	Fcgrt	Bcl2l11		Cep112	Camsap3
Car5b	Fmo5	Bik		Ces2g	Car15
Ccdc88b	Gabarap	Bnip3		Chst15	Carmil3
Cd48	Galnt10	Bnip3l		Cklf	Ccdc126
Cdc14b	Glipr2	Brwd3		Clasp1	Ccnyl1
Cdc42ep1	Grhpr	Btd		Cma1	Cd248
Cdk18	Hexim2	Btg2		Cmtm7	Cd2ap
Cela1	Hey1	Btnl10		Col15a1	Cd302
Celsr1	Htatip2	Camta2		Cox4i1	Cdkl2
Clec10a	Iba57	Capn5		Cpa3	Cgnl1
Cnn2	Id2	Cbarp		Cplx2	Cited2
Coro1a	Il11ra1	Ccnf		Cracd	Clca3a1
Coro2a	Itih5	Ccng2		Cradd	Cldn3
Cpne9	Jup	Cd82		Ctse	Clip1
Csgalnact2	Kcnn4	Cd9		Cxcr4	Cntf
Csrp2	Kcp	Cda		Cyb5b	Col7a1
Ctsc	Klc3	Cdhr4		Cyp11a1	Commd3
Cyb561a3	Lrch4	Cds2		Cyth3	Coq8a
Ddb2	Mfsd12	Celf4		Dazl	Cpd
Dennd1c	Mki67	Cish		Dctd	Cpeb3
Des	Mt2	Cmas		Dennd3	Cpm
Dgka	Myd88	Cox6b2		Dhcr7	Cracr2a
Dkkl1	Myh9	Cpeb4		Dhodh	Csad
Dlg4	NA_1	Crybg1		Disp1	Csf1
Dok2	NA_16	Csta2		Disp2	Ctnnal1
Dok3	Naga	Cul5		Dlx1	Cyp27b1
Dynll1	Nav2	Dand5		Dmd	CYTB
Ecm1	Ncf2	Ddhd1		Dnajc6	Dipk1a
Ehd2	Nfatc1	Dennd2d		Dock8	Dmpk
Emilin2	Nin	Dennd4a		Dpp4	Dmwd
Eva1b	Nlrx1	Dhrs11		Dusp16	Dnaaf3
Evi2b	Nme3	Dnajb2		Dzip3	Dnhd1
Fam110a	Npat	Eeig1		Enkd1	Dpysl2
Fbp2	Nrgn	Ehbp1l1		Epb41l5	Dvl1
Fhl3	Nuak2	Ehd1		Erv3	Dynll2
Fmnl1	Oas3	Epb42		Fam111a	Dynlt2b
Foxo6	P2ry1	Espnl		Fam118b	Dyrk2
Galnt6	Pak6	Fam210b		Fam178b	Eepd1
Gapdh	Pctp	Fbxl15		Far2	Elovl7
Gdpd3	Plekha2	Fech		Fbxo31	Eml3
Ggta1	Plekhf1	Fermt3		Fdx1	Espn
Gm13394	Plpp7	Fgfr3		Fgf15	Ext1
Gm7049	Plvap	Fgl2		Fkbp11	Extl2
Gm7336	Plxna1	Fkbp1b		Flnc	Fam114a1
Gmip	Prr5	Gadd45a		Foxp1	Fam174b
Gng2	Psmf1	Gclm		Frmd4b	Fam221a
Gpi1	Relt	Glg1		Frmpd1	Fam222a
Gpi-ps	Rhof	Glrx		Fzd4	Fam227a
Gpsm3	Rint1	Gpr146		Fzd7	Fance
H2-DMa	Ripor2	Grtp1		Gab2	Fbxo36
H2-T23	Rnasek	Gsn		Gask1b	Fhit
H2-T24	Rnd1	Gstt1		Gata2	Filip1l
Havcr2	Rp2	Gypa		Gata3	Frg2f1
Hcls1	Rsu1	Gypc		Gbp6	Garnl3
Hectd1	S100a10	H1f0		Gcsh	Gemin6
Hecw1	Sass6	H2bc27		Gdf9	Gm14296
Hopx	Sbf2	Hba-a1		Gemin8	Gm14410
Hpcal1	Selenbp1	Hba-a2		Gm35315	Gm5088
Hyal1	Sema4d	Hbb-b1		Gm973	Gpr155
Hyal3	Sh3bp2	Hbb-bt		Gpc4	Grap2
Id1	Skap2	Hbq1b		Gpr179	Grhl1
Il9r	Slc16a13	Hdac6		Gpt2	Grin2d
Inafm1	Slc16a6	Hdhd3		Grm5	Grk5
Inpp5j	Slc22a18	Hebp1		Gyg	Gstm5
Iqcd	Slc37a1	Hemgn		Hcn3	Gucd1
Irag1	Slfn9	Hexim1		Hes1	Guf1
Irf5	Smap2	Hmbs		Hormad2	Hamp2
Itgb2	Snap23	Hsd3b7		Hsd17b14	Hoga1
Kcnk5	Snx29	Ifitm3		Hspd1	Hpca
Kifc3	Sp1	Igtp		Ica1l	Hsbp1
Lfng	Spata2l	Inf2		Idh3a	Ids
Lhfpl2	Specc1	Inka1		Ikzf2	Ift43
Lipe	Tacc1	Irf7		Il1r1	Ift81
Lmna	Tax1bp3	Irgm2		Il1rl1	Impdh1
Mfng	Tifa	Isg15		Imp4	Insrr
Mvd	Tmem151b	Isoc2b		Itpr2	Irak1bp1
Mvp	Tnfaip8	Itga2b		Jmjd1c	Irs2
Myo1g	Tnfaip8l1	Itgb3		Kit	Itga10
Myo7a	Tnfrsf10b	Jpt1		Klf7	Itm2c
NA_14	Tnfrsf1a	Kalrn		Klhdc4	Itpka
NA_17	Tnxb	Kctd11		Klhdc8b	Itpkb
NA_4	Tom1l1	Kel		Klhl6	Jade1
Naa80	Trim58	Kmt5c		Kyat3	Jund
Naip5	Trim62	Lpcat1		L3hypdh	Kat6b
Nat8	Twf2	Lrrc56		Lactb2	Kazald1
Nedd4l	Uty	Ltb4r2		Lars	Kbtbd3
Nrm	Vamp8	Lyl1		Lgals7	Kif26a
Ntn1	Vstm5	Map1a		Lgr4	Klf10
Nyap1	Wdr44	Map2k3		Lipt1	Klrg2
Oasl1	Wdr91	Marchf3		Lonrf1	Kremen1
Obscn	Zc3h12a	Mex3b		Lpxn	Lck
Olfm1	Zfhx3	Mfsd2b		Ly75	Lgalsl
Olfm2	Zfp599	Mgst3		Man2a1	Lima1
P2rx1	Zfpm1	Micall2		Mapk8ip2	Lpin1
Paqr9		Midn		Mapre2	Lrig1
Pced1b		Mink1		Mars2	Lrp4
Pcx		Mknk2		Mast4	Lrrc3
Pdcd1lg2		Mpg		Matcap2	Ltbp4
Pdgfrb		Mpp2		Mcpt2	Ltk
Pdlim2		Mylip		Mcpt4	Lurap1
Pdlim4		NA_18		Mettl13	Maml2
Pik3cd		NA_2		Mfsd6	Man1a
Plac8		NA_3		Mob3b	Map2k6
Plcb2		NA_5		Morn1	Map4
Plcd3		NA_9		Mthfd1	Mapk8ip1
Pld4		Ndufa4l2		Mtx3	Mapre3
Plxnd1		Neu3		Myb	Mfge8
Pou2f2		Nfe2		Myo1d	Mfsd4a
Ppm1k		Nipal3		NA_12	Mgst2
Ppp1r18		Nol4l		NA_13	Mical1
Prickle3		Nupr1		NA_15	Mill2
Prkcd		Ocel1		Nat9	Minpp1
Prkcq		Orai1		Nav1	Mitf
Prtn3		P4ha1		Nbn	Mks1
Ptgs1		Papolg		Nebl	Mlycd
Ptpn14		Parvb		Nedd4	Mns1
Ptpn6		Pdk1		Nexn	Morc4
Rab37		Pdlim7		Nfia	Mpnd
Ralgapa2		Pear1		Niban1	Mras
Rasgef1a		Pfkl		Nkain1	Mrgpre
Rasl11a		Pgk1		Nnt	Mroh1
Rassf2		Phyhip		Noa1	Mthfsd
Rel		Pif1		Nop58	Mtss2
Rfc2		Pim1		Nucb2	Myo6
Rgs14		Pir		Nudt6	Myorg
Rgs18		Pkm		Nutf2	NA_10
Rin3		Plek		Nxpe4	NA_11
Rmnd5b		Plek2		Nxt2	NA_6
Rnase6		Plekho2		Or2y16	NA_7
Rnf180		Prkab1		Osgepl1	NA_8
Rrad		Psd		Osm	Nagk
Sapcd1		Ptdss2		P2ry14	Nckap1
Selenbp2		Ptk2b		Pakap	ND1
Sema4a		Ptp4a3		Papss2	ND2
Septin1		Ptprj		Pax6	ND4
Serpinb6b		Rab3il1		Pax9	ND4L
Sh3bgrl3		Ralb		Pcdhgc4	Ndst2
Slc12a9		Rap1b		Pcsk9	Neurl3
Slc17a7		Rassf7		Pde4d	Nfkbiz
Slc17a9		Rgs10		Pecr	Niban3
Slc22a21		Rhd		Phospho1	Nmi
Slc23a4		Rogdi		Piwil4	Nova1
Slc27a1		Sbno2		Pkd1l3	Npr2
Slc47a2		Scn10a		Pmfbp1	Nt5dc2
Slc6a13		Sdk2		Ppm1h	Nudt4
Slfn8		Sema4b		Prag1	Nxpe3
Smagp		Serpinb6a		Prmt7	Oplah
Smim24		Serpinb9		Psen2	Pabpc4
Smim3		Sertad1		Psph	Padi1
Smim5		Sh3rf1		Ptger3	Parp1
Spaca9		Shb		Ptgr1	Parp16
Spns3		Slc16a10		Ptprc	Pawr
Syne3		Slc16a3		Pycr1	Pcdha8
Tcam1		Slc22a23		Pycr2	Pdcd4
Tcf7		Slc22a4		Rab27b	Pde3b
Tesl1		Slc25a37		Rab38	Pea15a
Tgfb1		Slc30a10		Radx	Pex11g
Tgfbr3		Slc38a5		Rapgef3	Pfkm
Tgm1		Slc43a1		Rarg	Phf11d
Tgm2		Slc43a3		Rbm20	Phlda3
Themis2		Slc44a5		Rdx	Pi4k2b
Tjp3		Slc66a2		Rec8	Pik3r1
Tle6		Smad7		Rhpn2	Pik3r3
Tmem40		Smox		Rnf128	Pip4k2a
Tnfaip8l2		Smpd1		Rps6ka3	Pkhd1l1
Tnrc18		Smtnl2		Rps6kl1	Plpp5
Treml2		Snca		Rrp9	Pmp22
Trim16		Snrnp25		Saa3	Polg
Trio		Socs3		Samd13	Ppard
Tsga10ip		Spns2		Scd1	Ppargc1b
Ubash3a		Sqstm1		Sema4c	Ppp1r3f
Ubash3b		Srxn1		Serinc2	Prep
Unc93b1		Ssh1		Shank1	Prickle1
Usp2		Ssx2ip		Shank3	Prkar2b
Vasp		St3gal1		She	Prnd
Vav1		Stab2		Slc18a2	Prnp
Vdr		Tcp11l1		Slc19a1	Prss42
Vps13d		Tcp11l2		Slc25a24	Prxl2a
Was		Tet3		Slc26a1	Pstpip2
Wdfy4		Tfrc		Slc39a10	Pwwp2b
Zbtb32		Thsd4		Slc39a6	Pwwp3a
Zbtb8b		Tinagl1		Slc45a3	Pyroxd2
Zfp128		Tmem158		Slc4a11	Rcbtb1
Zfp473		Tmem198		Slc8a1	Rcor3
Zfp52		Tmem86b		Smyd2	Rnf150
Zfp715		Tmod1		Smyd4	Rnf157
Zfp971		Tnfsf9		Snx31	Rnpep
Zmiz1		Traf5		Soga1	Rom1
Zyx		Trim10		Spry1	Rps6ka2
		Trim12c		Srgn	Samd4b
		Trpm2		St3gal6	Sbk1
		Tspan32		St6galnac3	Scarf2
		Tspan33		Stat5b	Sccpdh
		Tspoap1		Stau2	Scube2
		Tubb3		Sync	Sdhaf4
		Tuft1		Synj2	Sec14l2
		Uba7		Tacc2	Septin4
		Ucp2		Tcf4	Serac1
		Unkl		Tdrd5	Serpini1
		Vangl1		Tmem104	Sfxn3
		Vps37b		Tmem218	Sgk1
		Vsir		Tmem44	Sgsm2
		Xaf1		Tnfaip1	Shc4
		Xlr3a		Top1mt	Shox2
		Zbtb46		Tram2	Siah2
		Zfp36		Trib2	Sik2
		Zfp385a		Trp53bp2	Six5
		Zfp809		Trpc1	Slc12a4
		Zswim8		Trpv2	Slc29a1
				Ttll4	Slc2a6
				Tubb2b	Slc35g1
				Txk	Slc38a7
				Tyro3	Slc3a2
				Uap1	Slc49a4
				Usp10	Slc7a5
				Usp18	Slc7a6
				Usp6nl	Smurf1
				Vamp4	Snx24
				Vash1	Snx9
				Vash2	Soat1
				Wdr12	Sphk1
				Wfdc12	Sptan1
				Wwox	Sptbn1
				Xkr9	Sptbn4
				Xpnpep1	Sptlc2
				Xpr1	Srd5a1
				Xylt1	Stard8
				Yae1d1	Syne2
				Zbtb37	Syngr1
				Zfp184	Tasp1
				Zfp239	Tbc1d8
				Zfp36l1	Tctn1
				Zranb3	Tgif1
					Tk2
					Tlk2
					Tmbim1
					Tmcc3
					Tmem185a
					Tmem191
					Tmem205
					Tmem231
					Tmem243
					Tmem38b
					Tmem62
					Tmem64
					Tmem9
					Tnfrsf26
					Tph1
					Trappc2l
					Trim17
					Tspan3
					Tspyl2
					Tspyl3
					Ubxn11
					Xpo6
					Yjefn3
					Zdhhc1
					Zdhhc9
					Zfp213
					Zfp40
					Znrf1
