# Supplementary material for: A novel role for Friend of GATA1 (FOG-1) in regulating cholesterol transport in murine erythropoiesis
Source: PLoS Genet. 2025 Mar 6;21(3):e1011617. doi: 10.1371/journal.pgen.1011617 (PMC11913303; doi:10.1371/journal.pgen.1011617)
Supplement: S1 Table — (XLSX) [file pgen.1011617.s002.xlsx]

## Sheet: Fig_1C_(Erythroid_Differention)
	MEL n.i.	D3 n.i.	C8 n.i.	G9 n.i.	MEL ind.	D3 ind.	C8 ind.	G9 ind.
BR1	2.62	1.48	0.56	0.52	94	3.63	6.83	0.75
BR2	2.58	1.29	0.4	0.24	91.2	1.22	10.2	0.65
BR3	3.5	1.37	1.25	1.41	90.2	1.63	5.88	2.48
BR4	1.01	0.48	1.68	0.39	90.2	3.25	14.6	2.47

## Sheet: Fig_1D_(Cell_Cycle)
% of Cells in G2 Phase
	MEL n.i.	D3 n.i.	C8 n.i.	G9 n.i.	MEL ind.	D3 ind.	C8 ind.	G9 ind.
BR1	36.3	34.1	30	40.2	13.8	22.9	25.3	26.4
BR2	39.1	31.2	23.6	36.8	22.3	28.3	29.3	36.3
BR3	32.3	34	32.7	37.7	16	26.9	28.3	31.9
BR4	50.5	42.6	52.1	53.4	13.3	36.5	30.9	31.1
% of Cells in G1 Phase
	MEL n.i.	D3 n.i.	C8 n.i.	G9 n.i.	MEL ind.	D3 ind.	C8 ind.	G9 ind.
BR1	59.1	61.1	67.1	53.5	82.9	62.8	65.9	67.4
BR2	56.4	62.9	72	56.6	71.8	53.6	63.1	57.6
BR3	61.5	61.4	62.4	54.6	80.3	59.1	62.4	60.7
BR4	49.2	57	47.5	45.9	85.6	62	68.2	67.7

## Sheet: Fig_1E_(Apoptosis)
% of Apoptotic Cells (early and late)
	MEL n.i.	D3 n.i.	C8 n.i.	G9 n.i.	MEL ind.	D3 ind.	C8 ind.	G9 ind.
BR1	4.96	5.29	8.21	7.03	5.68	16.44	12.55	5.68
BR2	4.47	4.76	5.37	4.59	4.45	15.67	7.49	5.29
BR3	5.12	5.21	6.38	6	6.4	17.27	14.25	7.93
BR4	5.76	7.1	5.02	11.88	2.9	7.81	4.41	23.33

## Sheet: Fig_1F_(ROS)
ROS FC
	MEL n.i.	D3 n.i.	C8 n.i.	G9 n.i.
BR1	1	0.938398	0.744574	0.686904
BR2	1	0.842117	0.678145	0.630848
BR3	1	0.909532	0.678882	0.821035
BR4	1	0.638673	0.460598	0.767192
	MEL ind.	D3 ind.	C8 ind.	G9 ind.
BR1	1	1.44532	1.99751	1.5605
BR2	1	2.12771	2.41101	2.46459
BR3	1	2.25753	2.17417	2.05284
BR4	1	3.11175	3.66361	5.0235

## Sheet: Fig_7B_(Quantification_of_WB)
Quantification of ABCA1
	MEL n.i.	D3 n.i.	C8 n.i.	G9 n.i.	MEL ind.	D3 ind.	C8 ind.	G9 ind.
BR1	0.01244	0.008892	0.012185	0.017017	-0.00114	0.015336	0.012794	0.003425
BR2	0.015102	0.006487	0.009868	0.018264	0.001465	0.01113	0.015585	0.006409
BR3	0.031487	0.006636	0.006727	0.009328	0.000204	0.018064	0.015047	0.019578
BR4	0.020863	0.004852	0.007432	0.014266	0.005809	0.015416	0.014211	0.017692
Quantification of LDLR
	MEL n.i.	D3 n.i.	C8 n.i.	G9 n.i.	MEL ind.	D3 ind.	C8 ind.	G9 ind.
BR1	0.076169	0.107362	0.094477	0.142057	0.00848	0.045945	0.046984	0.069482
BR2	0.085591	0.107763	0.094204	0.147575	0.011176	0.053527	0.07056	0.075471
BR3	0.153847	0.10335	0.076548	0.152431	0.009465	0.063476	0.069022	0.140539
BR4	0.150623	0.112879	0.082127	0.1704	0.009391	0.068556	0.059205	0.103383
Quantification of ABCG1
	MEL n.i.	D3 n.i.	C8 n.i.	G9 n.i.	MEL ind.	D3 ind.	C8 ind.	G9 ind.
BR1	0.026873	0.033523	0.021599	0.052128	0.005847	0.018262	0.014691	0.008633
BR2	0.041693	0.05344	0.033135	0.067287	0.009035	0.019709	0.01409	0.007513
BR3	0.057552	0.033304	0.02426	0.049059	0.014041	0.02064	0.015431	0.024337
BR4	0.141937	0.063868	0.046711	0.076036	0.0255	0.027696	0.02395	0.031845
Quantification of ABCG5
	MEL n.i.	D3 n.i.	C8 n.i.	G9 n.i.	MEL ind.	D3 ind.	C8 ind.	G9 ind.
BR1	0.412759	0.449866	0.40727	0.694608	0.26478	0.435008	0.374533	0.375567
BR2	0.394663	0.538398	0.569608	0.72606	0.326444	0.364984	0.330541	0.375759
BR3	0.583194	0.291067	0.281515	0.36951	0.305042	0.311916	0.392584	0.539917
BR4	0.780884	0.465143	0.444238	0.635189	0.509344	0.364125	0.360085	0.462322

## Sheet: Fig_7C_(IF_Quantification)
ABCA1 IF Quantification						LDLR IF Quantification
MEL n.i.	FOG-1 KO n.i.	MEL ind.	FOG-1 KO ind.			MEL n.i.	FOG-1 KO n.i.	MEL ind.	FOG-1 KO ind.
16	27	2	22			1	10	5	7
9	21	7	20			6	1	8	9
8	53	9	11			6	15	4	9
9	33	3	14			18	18	3	5
6	14	6	20			5	8	12	21
15	34	4	8			16	3	5	3
19	28	3	14			9	9	4	3
18	40	8	13			41	16	4	10
10	32	4	15			5	4	6	3
5	9	12	33			7	19	2	1
7	43	5	19			6	14	5	2
21	38	3	11			5	15	12	6
10	40	2	18			3	9	8	4
10	22	5	16			23	12	11	6
8	20	5	33			2	11	6	19
12	19	3	30			21	7	5	24
14	27	6	21			32	20	6	3
6	30	11	25			2	6	5	14
13	29	12	20			4	2	4	13
16	12	15	21			9	16	0	0
15	9	8	22			18	6	5	7
16	29	14	16			18	8	5	1
5	1	12	6			8	3	3	2
19	12	5	20			21	21	6	4
26	29	6	13			4	3	3	4
10	22	5	22			20	9	1	2
29	7	3	21			5	7	1	1
8	25	9	16			6	12	0	1
28	33	2	17			5	3	0	5
14	28	7	11			15	4	3	2
17	32	9	20			19	9	4	7
13	5	14	7			11	5	0	11
25	10	12	11			16	16	4	7
15	31	9	17			5	4	1	2
12	35	9	20			4	6	1	4
12	24	11	3			8	6	3	4
11	30	6	11			40	5	3	10
11	28	1	16			21	13	2	13
16	34	2	15			4	8	3	5
20	37	3	9			3	12	3	6
27	12	7	8			2	11	4	11
21	42	2	16			4	12	1	8
7	24	3	16			1	12	5	13
15	42	3	18			2	15	7	14
18	21	2	13			12	12	7	4
24	40	0	19			5	12	3	46
2	8	6	14			5	3	4	6
4	4	1	30			8	5	3	15
8	21	5	30			3	9	3	9
14	11	15	18			6	3	2	8
16	40	1	18			5	24	4	11
11	10	5	13			16	13	1	6
19	34	5	18			6	14	4	6
2	27	3	18			19	6	0	25
16	20	0	17			3	15	5	12
5	24	1	9			12	18	7	1
12	35	6	22			12	8	1	2
17	17	1	4			10	5	2	8
11	16	4	14			12	7	5	11
6	15	3	9			20	11	3	11
11	15	1	13			3	3	1	8
18	16	3	12			8	9	0	4
23	3	4	23			12	3	9	23
12	10	2	24			9	11	1	5
12	9	4	17			8	5	1	3
9	8	0	30			20	11	2	10
27	30	5	23			22	15	3	13
6	0	0	12			12	9	6	2
5	30	2	18			4	4	2	9
20	49	4	13			9	12	1	8
9	48	5	14			10	13	6	6
14	45	2	9			8	2	3	11
8	21	6	32			11	8	1	13
9	0	5	23			15	16	2	6
15	13	9	12			6	5	15	3
7	43	0	15			6	4	5	10
7	18	1	20			6	6	3	1
16	28	0	23			11	14	1	5
31	42	2	21			16	11	2	3
11	19	1	16			6	19	1	21
25	24	1	25			12	11	12	11
18	9	7	15			18	14	2	7
15	28	6	17			13	19	5	13
13	31	2	31			1	6	4	4
16	11	5	14			3	16	4	7
18	40	3	22			12	11	4	1
11	21	4	17			5	15	2	9
8	20	0	13			6	17	5	42
18	32		19			9	12	3	10
11	31		17			11	10	10	9
17	34		25			9	10	0	7
13	48		11			6	8	19	12
12	44		17			8	21	0	8
18	17		14			7	9	6	7
12	47		18			25	9	4	6
15	43		22			12	12	7	4
	16		14			7	13	13	20
	19		17			9	9	4	8
	18		12			9	6	1	1
	34		21			10	15	1	7
	7		9			13	5	3	7
	19		14			9	5	0	4
	24		12			17	13	1	2
	36		16			10	13	4	8
	41		10			12	17	10	6
	37		10			6	7	2	2
	27		12			3	5	6	2
	56		15			6	18	3	3
	14		23			4	4	2	2
	48		13			25	13	4	4
	14					4	8	0	6
	47					6	9	1	5
						9	5	4	5
						4	8	3	3
						2	6	4	2
						12	12	2	12
						7	4	1	3
						10	15	3	6
						4	11	9	11
						3	7	1	15
						6	14	5	0
						4	11	5	17
						8	17	4	20
						23	27	2	5
						2	20	2	6
						13	11	4	7
						29	14	5	16
						11	7	1	3
						9	10	17	4
						5	8	2	9
						20	17	1	16
						3	24	4	5
						3	3	4	22
						12	11	5	7
						9	13	2	18
						1	7	6	47
						12	2	1	2
						7	20	1	13
						13	15	4	6
						5	3	4	10
						17	1	7	3
						6	10	2	9
						15	16	2	25
						12	14	3	12
						11	8	2	13
						14	10	5	9
						10	23	4	3
						11	10	1	8
						17	12	2	5
						10	18	2	14
						21	15	3	8
						14	17	2	3
						6	32	4	12
						9	4	4	7
						4	8	3	7
						19	9	3	10
						17	12	4	9
						8	11	2	4
						5	10	5	5
						1	2	7	8
						4	23	4	7
						12	7	6	22
						22	16	6	7
						18	13	4	7
						4	24	2	21
						4	4	4	6
						1	11	2	19
						11	7	2	11
						11	11	1	12
						3	11	6	16
						6	5	3	15
						12	7		5
						4	8		8
						13	5		6
						17	14		5
						6	5		18
						5			13
						8			4
						7			13
						13			8
						9			1
						1			7
						20			10
						7			7
						10			6
						6			9
						5			17
						6			14
						7			7
						34			6
						21			9
						15			13
						5			5
						28			4
						19			11
						30			5
						8			4
						7			16
						12			7
									15
									1
									20
									56
									11
									4
									4
									7
									11
									8
									7
									12
									4
									13
									14
									8
									0
									3
									13
									4
									10
									7
									17
									2
									10
									7
									22
									11
									17
									7
									26

## Sheet: Fig_8A_(Nile_Red)
Nile Red
	MEL n.i.	MEL ind.	D3 n.i.	D3 ind.	C8 n.i.	C8 ind.	G9 n.i.	G9 ind.
BR1	9063	3190	8159	6230	10862	5469	9786	5354
BR2	10802	3529	11399	6274	11955	7337	9652	6334
BR3	9996	4802	9284	7211	11332	6201	9117	6925
BR4	13036	3737	13398	6303	13765	6538	13773	6284

## Sheet: Fig_8B_(Nile_Red_G1E)
Nile Red G1E cells
	G1E-V205M n.i.	G1E-V205M ind.
BR1	1	1.07774
BR2	1	0.911231
BR3	1	1.05793
BR4	1	0.943641
	1	1.00063
	G1E-ER4 n.i.	G1E-ER4 ind.
BR1	1	0.239082
BR2	1	0.581912
BR3	1	0.580593
BR4	1	0.574736
	1	0.716743

## Sheet: Fig_8C_(Membrane_Fluidity)
Membrane Fluidity
	MEL n.i.	D3 n.i.	C8 n.i.	G9 n.i.	MEL ind.	D3 ind.	C8 ind.	G9 ind.
BR1	0.271154	0.297659	0.306235	0.272226	0.136485	0.216581	0.232633	0.230978
BR2	0.265209	0.304744	0.296662	0.259349	0.114026	0.190714	0.207837	0.214796
BR3	0.273176	0.310323	0.314087	0.28726	0.185027	0.2363	0.249667	0.252295
BR4	0.285783	0.310695	0.317363	0.286569	0.187234	0.236919	0.250059	0.249214

## Sheet: Fig_8D_(Nile_Red_12S)
NR12S
	MEL n.i.	D3 n.i.	C8 n.i.	G9 n.i.	MEL ind.	D3 ind.	C8 ind.	G9 ind.
BR1	1.11064	1.07662	1.0651	1.08941	1.0696	1.02853	1.05804	1.04337
BR2	1.11282	1.08051	1.07096	1.0976	1.09351	1.07673	1.08549	1.06673
BR3	1.1031	1.07626	1.06975	1.07588	1.0833	1.07185	1.08212	1.06244
BR4	1.091	1.06604	1.07266	1.09091	1.06817	1.04808	1.07211	1.05366

[truncated: 1 more sheets: SFig_2_(RT-qPCR_Normalisations)]
